# Supplementary material for: 5-(2,4-Dichloro­phenoxy­meth­yl)-1,3,4-thia­diazol-2-amine
Source: Acta Crystallogr Sect E Struct Rep Online. 2009 Jul 4;65(Pt 8):o1761. doi: 10.1107/S1600536809025227 (PMC2977151; doi:10.1107/S1600536809025227)
Supplement: Supplementary file 2 [file e-65-o1761-Isup2.hkl]

# 
# h,k,l, Fc-squared, Fo-squared, sigma(Fo-squared) and status flag 
# 
data_I
_shelx_title ' W in P2(1)/c' 
_shelx_refln_list_code          4 
_shelx_F_calc_maximum      186.22 
_exptl_crystal_F_000       560.00 
_reflns_d_resolution_high  0.8325 
 
loop_ 
 _symmetry_equiv_pos_as_xyz 
 'x, y, z' 
 '-x, y+1/2, -z+1/2' 
 '-x, -y, -z' 
 'x, -y-1/2, z-1/2' 
 
_cell_length_a    16.0120 
_cell_length_b     6.5840 
_cell_length_c    11.2250 
_cell_angle_alpha  90.000 
_cell_angle_beta  105.650 
_cell_angle_gamma  90.000 
 
_shelx_F_squared_multiplier     1.000 
 
loop_ 
 _refln_index_h 
 _refln_index_k 
 _refln_index_l 
 _refln_F_squared_calc 
 _refln_F_squared_meas 
 _refln_F_squared_sigma 
 _refln_observed_status 
   1   0   0       19.85       26.27      2.62 o 
   2   0   0        0.28        9.57      3.87 o 
   3   0   0      631.98      581.50      4.18 o 
   4   0   0    11409.68    11228.19     68.19 o 
   5   0   0     2478.44     2612.86     37.69 o 
   6   0   0       17.68        5.43      5.43 o 
   7   0   0      291.40      336.17     16.55 o 
   8   0   0      423.37      438.44     21.74 o 
   9   0   0        7.45       18.46     18.46 o 
  10   0   0     4698.59     4794.39     83.06 o 
  11   0   0      121.41      125.08     27.89 o 
  12   0   0      614.74      744.25     38.26 o 
  13   0   0      110.15      175.39     23.14 o 
  14   0   0      217.19      198.29     30.70 o 
  15   0   0      578.32      590.50     46.31 o 
  16   0   0       58.78       48.87     22.86 o 
  17   0   0       97.86       70.14     30.06 o 
  18   0   0       17.32       36.25     27.75 o 
   1   1   0       41.13       56.62      5.05 o 
   2   1   0     2632.37     2883.74     27.15 o 
   3   1   0    10871.18     9975.25    236.90 o 
   4   1   0     1765.46     1848.09     27.92 o 
   5   1   0     2369.36     2194.66     33.73 o 
   6   1   0      699.56      612.29     20.25 o 
   7   1   0        1.36        0.81      6.23 o 
   8   1   0      826.91      669.12     27.08 o 
   9   1   0     1181.21     1252.07     37.04 o 
  10   1   0        3.19        1.13      8.58 o 
  11   1   0      172.54      162.31     18.35 o 
  12   1   0     1552.00     1499.00     55.29 o 
  13   1   0       23.48       31.94     16.23 o 
  14   1   0      129.92      116.52     21.95 o 
  15   1   0       74.84       76.44     21.65 o 
  16   1   0      911.42      895.77     57.44 o 
  17   1   0       20.45        0.00     26.63 o 
  18   1   0       28.88       26.09     21.79 o 
   0   2   0        3.89        1.52      2.88 o 
   1   2   0        4.77        3.34      3.53 o 
   2   2   0     2341.08     2136.50      5.07 o 
   3   2   0     6255.23     6551.19     54.41 o 
   4   2   0      709.96      699.28     19.37 o 
   5   2   0     3245.95     3601.14     46.51 o 
   6   2   0        8.66        4.73      6.72 o 
   7   2   0     6487.48     6137.17     71.58 o 
   8   2   0        0.23        1.79      7.55 o 
   9   2   0      610.87      577.55     28.52 o 
  10   2   0       60.63       64.92     12.63 o 
  11   2   0        1.31       15.48     11.84 o 
  12   2   0     1359.10     1318.76     50.97 o 
  13   2   0        1.13       40.05     13.26 o 
  14   2   0        6.35        4.05     15.44 o 
  15   2   0      426.01      476.08     39.83 o 
  16   2   0       47.58       32.45     22.24 o 
  17   2   0       37.71       10.73     22.52 o 
   1   3   0     3108.76     3637.15     47.38 o 
   2   3   0     1517.58     1873.20     36.35 o 
   3   3   0      185.56      171.69     12.44 o 
   4   3   0     1185.38     1348.66     31.66 o 
   5   3   0      127.81       86.92     10.36 o 
   6   3   0      356.38      352.13     18.58 o 
   7   3   0      198.99      192.92     15.77 o 
   8   3   0       33.00       41.30      9.44 o 
   9   3   0     2192.41     2164.29     55.64 o 
  10   3   0        4.99        0.00      9.49 o 
  11   3   0        1.09        4.73     10.36 o 
  12   3   0        1.23        3.51     12.64 o 
  13   3   0       28.29       29.53     13.07 o 
  14   3   0        6.40       15.16     14.16 o 
  15   3   0       32.94       21.49     17.19 o 
  16   3   0       16.85       36.39     18.32 o 
  17   3   0       25.73       47.34     21.26 o 
   0   4   0     4512.00     4589.76      5.82 o 
   1   4   0      753.93      788.78     27.79 o 
   2   4   0       31.93       48.73      8.53 o 
   3   4   0        8.36       23.42      5.96 o 
   4   4   0       20.86       21.12      8.09 o 
   5   4   0        0.19        0.96      7.15 o 
   6   4   0        1.19        0.00      8.09 o 
   7   4   0      389.68      386.60     25.48 o 
   8   4   0       64.68       93.55     13.54 o 
   9   4   0      264.20      251.90     23.89 o 
  10   4   0      986.65     1027.39     45.28 o 
  11   4   0      129.85      138.65     19.87 o 
  12   4   0       75.99       94.47     16.80 o 
  13   4   0       63.07       15.09     17.00 o 
  14   4   0       15.46       26.12     20.02 o 
  15   4   0       32.13       46.09     18.73 o 
   1   5   0       23.90       40.74      9.53 o 
   2   5   0      264.37      329.05     22.38 o 
   3   5   0      853.10      922.91     37.87 o 
   4   5   0       52.06       37.88     13.93 o 
   5   5   0       44.76       11.76      9.59 o 
   6   5   0      324.91      341.37     25.75 o 
   7   5   0      244.39      267.46     24.05 o 
   8   5   0       29.02       39.33     14.53 o 
   9   5   0       73.22      109.18     16.94 o 
  10   5   0        5.47        2.00     12.19 o 
  11   5   0       19.43       34.92     13.15 o 
  12   5   0      165.26      180.68     24.06 o 
  13   5   0       61.68       77.04     22.31 o 
  14   5   0      138.70      149.38     23.44 o 
   0   6   0      557.47      600.29     33.25 o 
   1   6   0      775.32      838.82     38.83 o 
   2   6   0      263.89      305.71     26.99 o 
   3   6   0        9.98        8.41     12.50 o 
   4   6   0        7.53        3.66     13.75 o 
   5   6   0      103.05      135.86     19.38 o 
   6   6   0       34.10       25.93     14.85 o 
   7   6   0        9.28       22.45     10.88 o 
   8   6   0       85.19       56.15     18.65 o 
   9   6   0      313.22      329.42     30.60 o 
  10   6   0        8.54       11.22     16.59 o 
  11   6   0      227.49      189.12     25.37 o 
  12   6   0        7.07        2.47     13.94 o 
   1   7   0      110.57      117.97     17.42 o 
   2   7   0        7.58       34.74     13.28 o 
   3   7   0       76.73       96.27     19.30 o 
   4   7   0      235.05      275.25     30.60 o 
   5   7   0      440.65      498.60     37.47 o 
   6   7   0      135.78      119.53     25.92 o 
   7   7   0        0.18        2.41     13.99 o 
   8   7   0       16.51       19.69     19.69 o 
 -18   1   1       74.83       84.34     32.13 o 
 -17   1   1      271.51      343.13     40.03 o 
 -16   1   1      149.87      106.53     31.12 o 
 -15   1   1        0.72       23.85     15.12 o 
 -14   1   1       81.48       98.48     19.08 o 
 -13   1   1      544.06      643.39     39.56 o 
 -12   1   1      141.57      155.71     20.44 o 
 -11   1   1      261.82      240.77     21.84 o 
 -10   1   1      673.24      588.81     29.95 o 
  -9   1   1     1178.76     1190.05     37.79 o 
  -8   1   1      610.32      584.77     25.16 o 
  -7   1   1     7754.16     7927.55     76.67 o 
  -6   1   1      158.33      169.48     11.80 o 
  -5   1   1      387.69      450.20     15.40 o 
  -4   1   1     3062.64     3467.36     37.92 o 
  -3   1   1     2698.94     3011.72     31.80 o 
  -2   1   1      283.87      332.13     10.06 o 
  -1   1   1     1155.26     1204.60     16.76 o 
   0   1   1      150.15      147.17      2.28 o 
   1   1   1     1736.62     2096.20     24.20 o 
   2   1   1     2467.46     2925.92     32.14 o 
   3   1   1    34679.51    31154.22    475.25 o 
   4   1   1      201.95      218.30     11.54 o 
   5   1   1     4497.12     4212.98     51.60 o 
   6   1   1       18.57       20.57      6.38 o 
   7   1   1       19.69        4.83     10.29 o 
   8   1   1     3322.61     3397.36     60.65 o 
   9   1   1      315.09      378.89     23.62 o 
  10   1   1        2.86        8.76      8.30 o 
  11   1   1      100.51      109.39     17.91 o 
  12   1   1      441.43      461.59     32.58 o 
  13   1   1      125.52      141.30     22.62 o 
  14   1   1      218.57      266.65     31.47 o 
  15   1   1      352.18      445.60     37.27 o 
  16   1   1      104.18       88.57     26.86 o 
  17   1   1       12.53       19.05     23.02 o 
 -18   2   1        0.48       23.56     18.15 o 
 -17   2   1       25.56        8.13     18.42 o 
 -16   2   1       10.86       17.43     13.94 o 
 -15   2   1      354.18      378.85     36.27 o 
 -14   2   1      200.95      203.75     27.14 o 
 -13   2   1      601.58      632.33     39.41 o 
 -12   2   1       48.06       33.23     13.63 o 
 -11   2   1       33.23       31.99     13.58 o 
 -10   2   1       42.16       37.65     11.96 o 
  -9   2   1      878.48      822.98     32.01 o 
  -8   2   1        7.57       35.07      9.91 o 
  -7   2   1       86.13      109.15     11.82 o 
  -6   2   1       67.16       89.95     10.75 o 
  -5   2   1     1332.77     1444.33     30.95 o 
  -4   2   1      309.62      346.29     14.84 o 
  -3   2   1       59.17       64.56      7.20 o 
  -2   2   1     1015.98     1286.28     25.01 o 
  -1   2   1      978.27     1112.44     22.41 o 
   0   2   1      105.69       78.98      2.98 o 
   1   2   1     2194.76     2289.61     30.31 o 
   2   2   1     1916.38     2112.94     31.45 o 
   3   2   1      102.80      100.91      8.03 o 
   4   2   1     1099.84      965.67     24.79 o 
   5   2   1     3180.09     3349.17     49.02 o 
   6   2   1     2053.10     1941.90     41.33 o 
   7   2   1      264.00      263.10     17.97 o 
   8   2   1     1332.23     1262.66     38.65 o 
   9   2   1      824.39      836.36     35.09 o 
  10   2   1      355.30      386.58     26.07 o 
  11   2   1       26.15       37.74     12.81 o 
  12   2   1       27.97       59.70     15.41 o 
  13   2   1       47.13       82.23     15.61 o 
  14   2   1      113.96      117.22     22.79 o 
  15   2   1       71.52       77.53     21.82 o 
  16   2   1       17.35       40.74     19.33 o 
  17   2   1       12.77       22.00     18.16 o 
 -17   3   1        0.40       36.73     14.95 o 
 -16   3   1      223.42      193.55     27.02 o 
 -15   3   1        1.04        6.82     17.81 o 
 -14   3   1      119.84      117.31     20.43 o 
 -13   3   1        3.98       20.47     12.71 o 
 -12   3   1      830.52      695.84     38.09 o 
 -11   3   1        4.56       20.95     10.70 o 
 -10   3   1      226.79      236.61     20.76 o 
  -9   3   1      295.90      317.04     22.45 o 
  -8   3   1       13.98        9.58      8.15 o 
  -7   3   1      311.11      359.85     21.24 o 
  -6   3   1     1056.21     1276.48     35.29 o 
  -5   3   1     1462.52     1604.36     37.64 o 
  -4   3   1     2911.30     3339.06     51.03 o 
  -3   3   1      146.21      162.79     12.33 o 
  -2   3   1      584.61      697.79     21.76 o 
  -1   3   1     1243.41     1172.43      5.15 o 
   0   3   1     2734.90     2134.94   1470.77 o 
   1   3   1        7.42        1.20      5.15 o 
   2   3   1      534.51      627.35     20.36 o 
   3   3   1      522.03      594.06     21.46 o 
   4   3   1       28.84       20.08      5.42 o 
   5   3   1     1617.99     1517.40     37.24 o 
   6   3   1      585.25      475.33     23.42 o 
   7   3   1      556.11      488.82     25.01 o 
   8   3   1      206.68      183.34     19.01 o 
   9   3   1      133.25      124.53     16.56 o 
  10   3   1      261.09      229.20     23.23 o 
  11   3   1        8.36       19.90     12.96 o 
  12   3   1       22.09        7.40     15.52 o 
  13   3   1       40.74       26.67     17.62 o 
  14   3   1        0.41       13.71     15.70 o 
  15   3   1      304.73      268.51     30.93 o 
  16   3   1       37.43       42.43     22.09 o 
 -16   4   1      342.72      263.04     32.99 o 
 -15   4   1       35.43        2.27     18.66 o 
 -14   4   1        3.81        0.00     14.08 o 
 -13   4   1        0.91       13.95     15.54 o 
 -12   4   1      261.82      211.03     25.52 o 
 -11   4   1      245.41      262.13     25.71 o 
 -10   4   1      110.39      103.08     15.59 o 
  -9   4   1       22.55       18.37     13.36 o 
  -8   4   1      613.11      710.57     32.87 o 
  -7   4   1      927.59     1028.36     38.35 o 
  -6   4   1     2101.70     2259.53     53.00 o 
  -5   4   1       10.19       14.38      8.82 o 
  -4   4   1      147.74      155.72     13.72 o 
  -3   4   1        2.29       10.82      3.85 o 
  -2   4   1      584.74      556.78     23.28 o 
  -1   4   1     1080.54     1125.30     31.97 o 
   0   4   1      522.78      637.30    110.08 o 
   1   4   1       10.50        0.87      7.08 o 
   2   4   1     2718.64     3141.82     56.50 o 
   3   4   1      738.23      712.51     29.26 o 
   4   4   1        1.09        3.84      5.85 o 
   5   4   1       13.96       20.57      8.53 o 
   6   4   1      562.97      523.21     27.22 o 
   7   4   1      563.15      567.68     29.91 o 
   8   4   1       12.46        4.16     11.42 o 
   9   4   1        2.95       22.89      9.51 o 
  10   4   1       70.74       68.07     15.89 o 
  11   4   1      336.04      317.81     29.82 o 
  12   4   1      135.34      113.67     22.31 o 
  13   4   1        1.09        8.95     12.82 o 
  14   4   1       75.82       34.27     23.49 o 
  15   4   1       13.63       41.91     18.88 o 
 -14   5   1      230.60      166.07     26.86 o 
 -13   5   1      127.68      133.58     21.23 o 
 -12   5   1       18.57       28.50     12.43 o 
 -11   5   1        9.43        7.67     13.01 o 
 -10   5   1       11.20       12.47     10.78 o 
  -9   5   1      150.23      166.98     19.44 o 
  -8   5   1      157.51      189.23     20.02 o 
  -7   5   1     1162.62     1139.40     44.79 o 
  -6   5   1      426.61      441.15     27.10 o 
  -5   5   1        0.03       14.62     14.62 o 
  -4   5   1       95.72       96.23     14.00 o 
  -3   5   1        5.93        2.47      8.57 o 
  -2   5   1      142.02      122.08     15.96 o 
  -1   5   1      117.97       96.56     13.87 o 
   0   5   1      326.71      323.19     15.41 o 
   1   5   1     1402.09     1502.40     43.84 o 
   2   5   1      437.63      506.10     27.63 o 
   3   5   1      724.74      779.84     36.45 o 
   4   5   1     1976.73     2100.70     58.74 o 
   5   5   1      210.37      215.31     21.24 o 
   6   5   1       20.80       30.50     10.37 o 
   7   5   1      310.04      309.43     24.97 o 
   8   5   1       52.36       53.34     14.40 o 
   9   5   1      504.73      455.18     32.89 o 
  10   5   1      338.09      272.22     30.22 o 
  11   5   1       13.67       10.78     19.72 o 
  12   5   1      141.71      106.48     24.52 o 
  13   5   1      178.65      158.86     25.49 o 
 -12   6   1       88.16       90.97     21.57 o 
 -11   6   1       90.79       70.33     18.51 o 
 -10   6   1        2.78        0.00     11.18 o 
  -9   6   1      483.07      461.00     35.68 o 
  -8   6   1       17.21       20.75     11.21 o 
  -7   6   1       28.75       18.01     14.49 o 
  -6   6   1       88.19       84.60     18.35 o 
  -5   6   1      229.35      200.93     24.19 o 
  -4   6   1      335.04      281.56     13.41 o 
  -3   6   1      224.69      209.78     24.87 o 
  -2   6   1     1843.75     1893.63     59.47 o 
  -1   6   1      526.73      536.11     30.84 o 
   0   6   1       25.40       42.98     10.90 o 
   1   6   1        9.00        5.90     10.47 o 
   2   6   1      251.21      285.19     22.99 o 
   3   6   1       12.24        3.44     11.39 o 
   4   6   1       98.45       92.51     10.74 o 
   5   6   1      222.48      244.42     24.47 o 
   6   6   1        6.06        5.80     12.92 o 
   7   6   1        4.31       14.22     14.22 o 
   8   6   1      233.67      270.97     28.29 o 
   9   6   1      207.74      173.50     25.38 o 
  10   6   1       24.15       29.37     13.69 o 
  11   6   1       81.16       57.72     16.71 o 
  -8   7   1       47.57       45.88     16.44 o 
  -7   7   1       59.76       55.69     19.93 o 
  -6   7   1      645.28      693.31     43.95 o 
  -5   7   1        0.99        2.09     12.50 o 
  -4   7   1       17.87       16.26     14.38 o 
  -3   7   1      152.75      136.34     21.97 o 
  -2   7   1       41.37       61.79     15.13 o 
  -1   7   1        4.19       18.88     12.85 o 
   0   7   1       80.93       81.67     15.72 o 
   1   7   1       80.48       71.40     17.70 o 
   2   7   1        4.95       12.70     12.70 o 
   3   7   1      217.43      206.45     30.71 o 
   4   7   1      193.20      194.41     28.50 o 
   5   7   1      151.72      126.19     18.44 o 
   6   7   1      255.86      274.97     33.89 o 
   7   7   1      189.37      205.64     24.72 o 
   8   7   1      116.82      168.82     21.24 o 
 -19   0   2        4.63       49.59     18.03 o 
 -18   0   2       26.17       25.64     22.58 o 
 -17   0   2      324.15      432.52     38.72 o 
 -16   0   2      202.14      218.93     29.61 o 
 -15   0   2      274.26      297.61     31.31 o 
 -14   0   2     1596.04     1590.32     58.79 o 
 -13   0   2     1009.78      995.38     43.82 o 
 -12   0   2        0.02        9.34      8.68 o 
 -11   0   2        5.24       14.90      7.02 o 
 -10   0   2     2253.78     2068.29     48.45 o 
  -9   0   2     2859.97     2686.87     51.38 o 
  -8   0   2     1295.98     1389.66     34.13 o 
  -7   0   2      106.31      124.87     10.84 o 
  -6   0   2     5838.94     5941.87     58.44 o 
  -5   0   2    10723.63    10996.93     71.59 o 
  -4   0   2    17138.40    15966.44    324.56 o 
  -3   0   2      327.47      314.51     10.92 o 
  -2   0   2     3502.45     4312.48     35.98 o 
  -1   0   2    11204.67    11263.73      3.61 o 
   0   0   2    11888.67    12401.87    165.30 o 
   1   0   2        9.92        6.35      3.54 o 
   2   0   2       52.78       46.01      5.51 o 
   3   0   2      824.56      934.27     20.99 o 
   4   0   2      212.37      263.31     12.95 o 
   5   0   2     6147.51     6074.94      4.99 o 
   6   0   2     1100.68     1156.29     32.29 o 
   7   0   2      346.06      406.04     21.58 o 
   8   0   2      937.38      880.07     34.77 o 
   9   0   2      353.35      305.98     23.96 o 
  10   0   2      116.80      114.08     16.75 o 
  11   0   2     1101.94     1105.84     47.85 o 
  12   0   2       41.67       39.19     19.33 o 
  13   0   2      736.02      896.24     49.63 o 
  14   0   2       50.06       44.59     23.36 o 
  15   0   2      421.34      428.09     40.37 o 
  16   0   2       36.14       55.74     24.62 o 
  17   0   2      846.67      950.88     57.68 o 
 -18   1   2        1.82        9.32     20.75 o 
 -17   1   2        0.69        5.61     18.93 o 
 -16   1   2      339.68      403.02     37.50 o 
 -15   1   2        0.13        2.18     15.79 o 
 -14   1   2       56.40       72.74     15.91 o 
 -13   1   2       12.35        8.46     12.18 o 
 -12   1   2       86.96       86.34     16.55 o 
 -11   1   2      477.39      446.80     28.09 o 
 -10   1   2       88.07      117.47     14.31 o 
  -9   1   2      926.52      913.08     32.32 o 
  -8   1   2      121.63      120.68     11.44 o 
  -7   1   2     2240.24     2260.86     40.52 o 
  -6   1   2       32.19       33.09      6.62 o 
  -5   1   2      153.23      161.26      9.51 o 
  -4   1   2     2480.97     2538.31     32.01 o 
  -3   1   2     1171.99     1111.71     19.63 o 
  -2   1   2      898.74      949.01     17.39 o 
  -1   1   2     2219.34     2400.81     27.71 o 
   0   1   2     1409.48     1274.83      7.99 o 
   1   1   2    12967.91    12513.64    261.40 o 
   2   1   2     4221.16     4574.10     41.05 o 
   3   1   2    17981.86    16949.46    364.73 o 
   4   1   2     2095.11     2209.62     35.70 o 
   5   1   2      448.11      463.33     19.09 o 
   6   1   2       49.17       47.09      8.24 o 
   7   1   2     2215.35     2197.70     47.19 o 
   8   1   2      895.44      876.23     33.13 o 
   9   1   2      166.39      154.43     16.27 o 
  10   1   2       39.58       47.09     11.30 o 
  11   1   2      425.54      422.61     31.26 o 
  12   1   2      275.02      313.80     25.82 o 
  13   1   2      138.76      132.40     20.92 o 
  14   1   2       19.37        8.73     15.68 o 
  15   1   2        0.65       33.20     13.49 o 
  16   1   2        2.80        2.60     14.00 o 
  17   1   2       11.97       11.01     20.74 o 
 -18   2   2       10.62        2.88     23.05 o 
 -17   2   2      130.45      121.84     25.36 o 
 -16   2   2        2.60       11.87     12.65 o 
 -15   2   2      621.85      591.34     40.96 o 
 -14   2   2      238.98      244.30     27.77 o 
 -13   2   2     1082.90     1043.14     47.53 o 
 -12   2   2     1254.55     1230.34     48.29 o 
 -11   2   2      307.39      313.19     23.09 o 
 -10   2   2      186.30      176.36     18.17 o 
  -9   2   2      734.89      789.87     30.86 o 
  -8   2   2     1041.69     1091.31     32.45 o 
  -7   2   2     2290.78     2430.82     45.13 o 
  -6   2   2      150.00      171.49     12.45 o 
  -5   2   2        0.03        0.53      4.81 o 
  -4   2   2     1918.59     1985.23     33.04 o 
  -3   2   2      538.27      504.40     16.29 o 
  -2   2   2     9588.56     9286.49     63.92 o 
  -1   2   2       58.61       50.61      5.93 o 
   0   2   2     1235.15      890.65    680.99 o 
   1   2   2       11.59        8.40      3.73 o 
   2   2   2     1403.24     1481.00     27.22 o 
   3   2   2      105.82      113.03      9.33 o 
   4   2   2     1370.21     1510.76     32.78 o 
   5   2   2      744.01      775.00     26.49 o 
   6   2   2     3694.74     3915.66     61.16 o 
   7   2   2       47.21       51.39     11.10 o 
   8   2   2     2621.26     2633.43     58.65 o 
   9   2   2       23.01       10.11     11.65 o 
  10   2   2     1162.40     1158.19     44.56 o 
  11   2   2      229.31      252.23     25.34 o 
  12   2   2      637.38      657.80     38.61 o 
  13   2   2        1.42       20.00     13.58 o 
  14   2   2        9.18        2.25     15.55 o 
  15   2   2       48.77       86.88     17.67 o 
  16   2   2        1.25       15.60     18.12 o 
 -17   3   2       16.66       50.46     16.74 o 
 -16   3   2      123.64       96.46     23.70 o 
 -15   3   2       33.68       38.91     15.89 o 
 -14   3   2      750.50      804.33     45.06 o 
 -13   3   2       20.30       39.28     14.16 o 
 -12   3   2      979.72      901.99     45.15 o 
 -11   3   2      927.82      957.98     41.46 o 
 -10   3   2        0.18        0.00      9.42 o 
  -9   3   2       52.05       52.21     11.57 o 
  -8   3   2      356.42      347.24     20.72 o 
  -7   3   2      126.22      138.69     12.67 o 
  -6   3   2     1009.16     1168.31     33.40 o 
  -5   3   2      900.91      999.31     29.99 o 
  -4   3   2     5977.51     6600.71     71.54 o 
  -3   3   2      534.55      609.86     21.64 o 
  -2   3   2        8.82       30.07      6.19 o 
  -1   3   2      409.07      417.90     17.24 o 
   0   3   2     1404.75     1110.74    800.80 o 
   1   3   2      130.89      125.66      9.45 o 
   2   3   2        2.10       12.87     12.87 o 
   3   3   2     1479.27     1616.98     37.70 o 
   4   3   2      857.35      794.67     27.49 o 
   5   3   2     1155.88     1157.72     35.02 o 
   6   3   2      627.57      653.68     28.89 o 
   7   3   2      611.50      624.71     29.76 o 
   8   3   2      288.71      311.71     23.18 o 
   9   3   2      264.25      265.41     24.14 o 
  10   3   2     1354.41     1393.39     51.84 o 
  11   3   2      375.62      417.98     31.00 o 
  12   3   2      229.00      217.59     25.25 o 
  13   3   2      164.19      176.70     27.65 o 
  14   3   2      144.18      178.26     25.47 o 
  15   3   2       69.78       70.78     20.29 o 
  16   3   2       43.75       29.40     29.40 o 
 -16   4   2      284.92      325.74     34.32 o 
 -15   4   2      257.69      227.85     30.04 o 
 -14   4   2      126.81       83.16     20.85 o 
 -13   4   2       96.60       82.79     19.55 o 
 -12   4   2      104.46      106.23     16.88 o 
 -11   4   2       97.05       77.95     17.42 o 
 -10   4   2        1.38        8.95      8.12 o 
  -9   4   2      309.76      294.41     25.27 o 
  -8   4   2      213.79      215.51     20.16 o 
  -7   4   2       33.38       30.34     10.76 o 
  -6   4   2      573.91      607.13     27.91 o 
  -5   4   2      121.49      102.11     13.47 o 
  -4   4   2      850.89      918.66     32.31 o 
  -3   4   2      231.86      215.11     16.05 o 
  -2   4   2      193.69      182.46     15.61 o 
  -1   4   2     1976.96     2101.71     46.16 o 
   0   4   2       79.75       85.00      7.53 o 
   1   4   2       21.22       33.28      6.73 o 
   2   4   2       64.09       51.11      5.82 o 
   3   4   2        9.99        8.62      6.97 o 
   4   4   2      875.12      877.76     32.49 o 
   5   4   2      187.84      187.43     16.62 o 
   6   4   2      146.92      128.20     15.33 o 
   7   4   2     1500.14     1478.88     48.34 o 
   8   4   2       12.41       15.23     10.23 o 
   9   4   2      428.43      389.68     30.27 o 
  10   4   2      221.50      228.44     24.86 o 
  11   4   2        2.15       10.13     11.78 o 
  12   4   2      173.40      200.45     25.89 o 
  13   4   2        8.80        0.00     20.85 o 
  14   4   2       42.44       60.73     17.49 o 
 -14   5   2       78.46       52.77     19.40 o 
 -13   5   2      225.65      212.58     24.92 o 
 -12   5   2        0.46        5.85      8.99 o 
 -11   5   2      241.59      284.01     26.19 o 
 -10   5   2        0.07        0.00     10.30 o 
  -9   5   2       21.25       25.91     11.01 o 
  -8   5   2      283.59      279.78     24.21 o 
  -7   5   2       90.10       95.38     14.57 o 
  -6   5   2       12.35        9.68     10.28 o 
  -5   5   2       80.99       84.03     12.73 o 
  -4   5   2       81.99      126.58     14.39 o 
  -3   5   2        0.88        1.16      7.34 o 
  -2   5   2      170.60      153.24     18.71 o 
  -1   5   2       64.09       61.49     12.67 o 
   0   5   2       90.66      101.54     12.17 o 
   1   5   2     1918.77     2021.87     50.20 o 
   2   5   2     1378.75     1531.20     46.90 o 
   3   5   2      259.99      289.25     23.19 o 
   4   5   2      276.52      326.61     22.05 o 
   5   5   2        0.82        2.79     11.74 o 
   6   5   2       19.79        1.44     11.90 o 
   7   5   2      124.58      123.79     15.89 o 
   8   5   2        0.01       12.66     12.66 o 
   9   5   2       57.75       63.90     14.58 o 
  10   5   2       41.16       33.47     16.04 o 
  11   5   2      104.84      108.41     24.02 o 
  12   5   2        6.88        7.31     15.08 o 
  13   5   2        0.71       17.93     18.64 o 
 -12   6   2        9.05       32.12     13.48 o 
 -11   6   2        0.18       10.41     14.41 o 
 -10   6   2      314.57      283.35     30.16 o 
  -9   6   2      218.95      220.57     24.80 o 
  -8   6   2       24.98       23.81     14.33 o 
  -7   6   2       28.75       35.31     13.12 o 
  -6   6   2       83.04       90.33     17.54 o 
  -5   6   2        0.08        9.87     11.48 o 
  -4   6   2      659.41      720.48     37.60 o 
  -3   6   2      835.85      893.29     41.24 o 
  -2   6   2      173.08      160.88     18.63 o 
  -1   6   2       64.95       53.28      7.95 o 
   0   6   2      111.81      102.70     16.08 o 
   1   6   2        1.71        8.72      9.47 o 
   2   6   2      244.10      259.29     22.56 o 
   3   6   2       78.86       55.80     19.26 o 
   4   6   2      202.17      269.38     27.64 o 
   5   6   2        4.98        9.15     11.06 o 
   6   6   2      465.87      518.48     35.54 o 
   7   6   2      141.38      125.57     21.43 o 
   8   6   2        5.24       20.91     13.15 o 
   9   6   2      164.22       86.37     21.26 o 
  10   6   2        2.59       15.99     15.99 o 
  -8   7   2        1.15       16.89     10.80 o 
  -7   7   2       32.10       16.71     16.32 o 
  -6   7   2       29.34       59.34     14.08 o 
  -5   7   2        1.41       24.16     14.01 o 
  -4   7   2       61.58       39.84     18.59 o 
  -3   7   2       31.81       35.41     15.35 o 
  -2   7   2        0.73        5.90     12.21 o 
  -1   7   2       56.40       83.65     15.62 o 
   0   7   2       28.47       49.94     10.69 o 
   1   7   2      164.52      129.97     13.48 o 
   2   7   2        5.66        3.66     13.34 o 
   3   7   2      147.81      156.38     22.74 o 
   4   7   2       87.90       89.63     19.47 o 
   5   7   2        6.73       14.36     18.52 o 
   6   7   2      114.73      119.38     27.15 o 
   7   7   2       61.40       90.98     18.53 o 
 -19   1   3       16.60       45.02     21.21 o 
 -18   1   3       23.24        5.65     17.81 o 
 -17   1   3       25.11       44.55     19.09 o 
 -16   1   3        1.32       13.98     16.13 o 
 -15   1   3       75.08       85.02     22.04 o 
 -14   1   3      651.28      598.29     40.02 o 
 -13   1   3       12.07        6.41     13.05 o 
 -12   1   3      501.63      471.81     29.11 o 
 -11   1   3      960.00     1083.70     40.06 o 
 -10   1   3       26.89       14.23      9.55 o 
  -9   1   3     1988.61     2001.05     46.15 o 
  -8   1   3      302.93      285.68     17.47 o 
  -7   1   3      137.30      166.50     11.97 o 
  -6   1   3     1266.83     1222.22     27.14 o 
  -5   1   3      418.09      338.24      3.63 o 
  -4   1   3      607.97      463.27      4.09 o 
  -3   1   3     2418.49     2376.97     31.48 o 
  -2   1   3     2673.89     2618.26     32.31 o 
  -1   1   3     2496.19     2537.18     31.62 o 
   0   1   3     1810.21     1031.23    681.54 o 
   1   1   3     6259.05     6220.34     50.39 o 
   2   1   3      915.93      915.29     20.39 o 
   3   1   3      339.22      291.29     13.22 o 
   4   1   3       36.13       21.90      6.15 o 
   5   1   3      164.85      157.64     12.27 o 
   6   1   3      738.82      727.60     26.02 o 
   7   1   3        4.32        0.99      6.38 o 
   8   1   3     1250.73     1155.65     40.31 o 
   9   1   3      188.19      209.79     21.38 o 
  10   1   3      316.28      299.94     24.06 o 
  11   1   3       92.62       68.94     10.81 o 
  12   1   3       48.79       53.01     15.97 o 
  13   1   3      502.38      512.56     38.38 o 
  14   1   3       11.10        6.78     16.83 o 
  15   1   3        3.19       19.68     13.87 o 
  16   1   3      118.29      133.76     23.55 o 
 -18   2   3      166.44      186.52     29.26 o 
 -17   2   3        3.83       21.57     21.57 o 
 -16   2   3        3.92        6.76     15.29 o 
 -15   2   3      147.58      131.89     21.82 o 
 -14   2   3       85.12       64.54     16.20 o 
 -13   2   3       79.78      106.52     17.49 o 
 -12   2   3        0.33       23.24      9.75 o 
 -11   2   3      499.23      501.10     29.95 o 
 -10   2   3      637.05      637.37     30.34 o 
  -9   2   3        1.12        9.75      6.64 o 
  -8   2   3     2043.55     2132.73     44.90 o 
  -7   2   3      618.08      676.63     23.90 o 
  -6   2   3     1768.60     1839.32     37.02 o 
  -5   2   3      565.35      613.42     20.55 o 
  -4   2   3     1110.06     1126.55     25.78 o 
  -3   2   3     2614.63     2750.35     38.05 o 
  -2   2   3        9.22       11.49      4.31 o 
  -1   2   3       97.83       87.19      7.41 o 
   0   2   3     1361.81      949.85    677.82 o 
   1   2   3       33.40       38.04      5.79 o 
   2   2   3      263.51      230.22     12.08 o 
   3   2   3      295.20      310.83     14.48 o 
   4   2   3     2720.48     2592.36     44.24 o 
   5   2   3       73.38       98.48     10.44 o 
   6   2   3      572.40      530.01     25.83 o 
   7   2   3        1.05        0.00      7.17 o 
   8   2   3       65.94       54.10     12.69 o 
   9   2   3        2.99        9.31      6.72 o 
  10   2   3      759.36      693.53     37.30 o 
  11   2   3       47.56       45.92     13.45 o 
  12   2   3      119.63      104.05     21.91 o 
  13   2   3        8.75        0.00     16.27 o 
  14   2   3       93.00      148.94     23.55 o 
  15   2   3       65.55       69.25     21.61 o 
  16   2   3       45.53        2.67     23.07 o 
 -17   3   3       25.82       19.70     18.53 o 
 -16   3   3      242.59      201.75     26.74 o 
 -15   3   3       54.18       59.05     19.06 o 
 -14   3   3       10.64        5.71     12.81 o 
 -13   3   3        4.30        0.00     13.64 o 
 -12   3   3      166.17      156.27     21.76 o 
 -11   3   3      228.90      224.55     20.07 o 
 -10   3   3     1397.21     1512.61     47.49 o 
  -9   3   3     1705.38     1638.54     48.17 o 
  -8   3   3      776.20      864.27     31.30 o 
  -7   3   3        6.41        6.52      6.52 o 
  -6   3   3      992.13     1124.79     32.40 o 
  -5   3   3     1269.10     1301.91     33.44 o 
  -4   3   3      660.26      681.04     23.81 o 
  -3   3   3       13.46       17.02      5.85 o 
  -2   3   3       16.99       24.25      5.41 o 
  -1   3   3      403.69      508.21     19.10 o 
   0   3   3      243.61      142.47    110.32 o 
   1   3   3     4033.60     4082.69     53.85 o 
   2   3   3     1235.08     1205.81     29.61 o 
   3   3   3       41.28       33.10      6.98 o 
   4   3   3       18.54       29.17      5.37 o 
   5   3   3      224.78      213.45     16.09 o 
   6   3   3       57.24       58.81     10.69 o 
   7   3   3        1.93        0.00      7.22 o 
   8   3   3       56.98       54.48     12.82 o 
   9   3   3      219.17      197.63     23.19 o 
  10   3   3      185.33      172.19     21.83 o 
  11   3   3      449.05      451.82     34.05 o 
  12   3   3      548.08      590.83     41.15 o 
  13   3   3        0.71       22.64     22.64 o 
  14   3   3       10.09       24.17     16.44 o 
  15   3   3       19.10        7.68     17.29 o 
 -16   4   3       64.12       58.25     18.11 o 
 -15   4   3      471.56      440.69     36.16 o 
 -14   4   3       60.06       46.95     15.72 o 
 -13   4   3        3.17        9.52     12.32 o 
 -12   4   3        1.37       10.44     12.14 o 
 -11   4   3     1818.53     1924.37     61.09 o 
 -10   4   3        0.10        3.07      9.23 o 
  -9   4   3      121.06      103.76     14.45 o 
  -8   4   3      670.85      732.96     33.41 o 
  -7   4   3      680.50      629.15     30.04 o 
  -6   4   3      349.47      348.39     21.55 o 
  -5   4   3      165.88      139.44     13.94 o 
  -4   4   3      379.90      388.52     21.99 o 
  -3   4   3     1723.83     1768.97     43.35 o 
  -2   4   3       21.10       22.08      8.19 o 
  -1   4   3     1291.20     1433.35     38.19 o 
   0   4   3      149.02       92.97     80.05 o 
   1   4   3       66.50       76.59     10.82 o 
   2   4   3      405.59      382.88     20.68 o 
   3   4   3     1816.78     1914.21     48.84 o 
   4   4   3      960.55     1046.76     37.32 o 
   5   4   3        3.71        5.08      9.15 o 
   6   4   3      456.42      457.49     28.71 o 
   7   4   3     1242.63     1312.78     47.83 o 
   8   4   3        4.24        6.64     12.17 o 
   9   4   3      101.33      101.54     18.81 o 
  10   4   3       17.98        9.72     14.81 o 
  11   4   3      226.24      216.94     26.82 o 
  12   4   3      159.37      143.15     25.21 o 
  13   4   3      231.72      272.90     30.77 o 
  14   4   3       12.65       46.49     15.42 o 
 -14   5   3       16.39       25.90     16.04 o 
 -13   5   3      439.59      486.74     34.66 o 
 -12   5   3       80.65       69.84     18.33 o 
 -11   5   3      229.82      246.43     26.63 o 
 -10   5   3       61.45       49.76     13.81 o 
  -9   5   3      575.67      604.85     34.99 o 
  -8   5   3      452.53      470.54     29.65 o 
  -7   5   3        9.57        7.29     10.04 o 
  -6   5   3        1.33        4.10     10.54 o 
  -5   5   3     1408.66     1461.01     47.28 o 
  -4   5   3      427.44      423.42     26.81 o 
  -3   5   3      371.21      441.55     26.58 o 
  -2   5   3      467.27      451.21     26.61 o 
  -1   5   3     1843.04     2064.78     54.42 o 
   0   5   3      342.95      353.42     26.63 o 
   1   5   3      461.56      444.87     27.22 o 
   2   5   3       25.74       18.92      8.45 o 
   3   5   3        9.30        5.72     10.00 o 
   4   5   3       86.04       81.98     14.77 o 
   5   5   3      657.56      686.69     36.93 o 
   6   5   3       71.16       79.31     13.65 o 
   7   5   3       19.44       14.38     10.17 o 
   8   5   3       47.70       40.57     18.03 o 
   9   5   3      391.84      444.21     33.68 o 
  10   5   3      162.31      111.12     22.74 o 
  11   5   3        5.97       14.26     18.45 o 
  12   5   3       63.74       45.12     20.33 o 
 -12   6   3        1.43        6.42     13.22 o 
 -11   6   3        0.04        0.00     14.12 o 
 -10   6   3       22.84       19.52     11.43 o 
  -9   6   3        8.02        7.50     15.02 o 
  -8   6   3      313.98      372.88     29.26 o 
  -7   6   3      127.80      115.51     20.18 o 
  -6   6   3      274.26      266.79     25.34 o 
  -5   6   3      113.61       94.56     18.04 o 
  -4   6   3      107.65      112.56     18.49 o 
  -3   6   3      133.88      116.48     17.18 o 
  -2   6   3        3.55        8.04     11.66 o 
  -1   6   3       31.27       41.96     14.93 o 
   0   6   3      265.62      293.41     48.89 o 
   1   6   3        0.81       10.55      9.07 o 
   2   6   3        9.14        0.00     12.81 o 
   3   6   3       63.47       62.57     16.46 o 
   4   6   3      411.12      404.18     33.01 o 
   5   6   3       21.48       18.54     15.01 o 
   6   6   3       16.58        4.05     11.51 o 
   7   6   3        4.05       12.39     12.39 o 
   8   6   3        4.02        4.41     12.58 o 
   9   6   3      240.08      239.25     28.79 o 
  10   6   3      253.52      187.75     28.71 o 
  -8   7   3      202.12      183.83     24.17 o 
  -7   7   3       36.96       12.14     14.07 o 
  -6   7   3      478.53      389.75     35.31 o 
  -5   7   3        9.40       12.04     12.83 o 
  -4   7   3       61.58       47.51     18.16 o 
  -3   7   3       44.18       57.48     15.12 o 
  -2   7   3      239.55      237.79     27.03 o 
  -1   7   3      136.91      136.37     21.31 o 
   0   7   3       42.59       51.58     11.23 o 
   1   7   3      122.23      168.58     22.39 o 
   2   7   3      456.08      479.98     34.47 o 
   3   7   3        0.32       11.71     16.99 o 
   4   7   3        0.07        4.63     17.42 o 
   5   7   3        6.30       15.97     15.97 o 
   6   7   3      443.69      387.15     36.75 o 
 -19   0   4       79.30       50.19     23.88 o 
 -18   0   4       51.71       41.04     20.52 o 
 -17   0   4       51.57       29.80     17.30 o 
 -16   0   4      279.87      246.73     28.63 o 
 -15   0   4       52.16       40.25     17.97 o 
 -14   0   4       76.51      103.52     20.85 o 
 -13   0   4      426.95      462.13     28.93 o 
 -12   0   4       92.42      101.83     15.79 o 
 -11   0   4      773.90      784.12     34.54 o 
 -10   0   4      842.80      767.21     31.26 o 
  -9   0   4      770.42      622.62     26.22 o 
  -8   0   4      494.01      530.24     22.56 o 
  -7   0   4     1382.09     1534.72     34.10 o 
  -6   0   4     1320.36     1469.27     31.45 o 
  -5   0   4     3203.45     3514.43     46.47 o 
  -4   0   4     4258.88     4289.47     48.49 o 
  -3   0   4      686.66      737.08     19.54 o 
  -2   0   4      274.88      302.54     12.60 o 
  -1   0   4      790.17      906.69     21.30 o 
   0   0   4    11861.23    11866.01     53.14 o 
   1   0   4      233.53      209.89     11.98 o 
   2   0   4     2072.96     2141.11     35.41 o 
   3   0   4     1844.90     1811.00     35.27 o 
   4   0   4      378.26      380.27     17.72 o 
   5   0   4      189.16      216.25     14.96 o 
   6   0   4     1896.55     1905.52     44.89 o 
   7   0   4      278.07      295.82     20.12 o 
   8   0   4     1477.52     1474.10     46.46 o 
   9   0   4      769.83      822.90     38.79 o 
  10   0   4       97.84       82.62     17.87 o 
  11   0   4      477.87      424.72     32.67 o 
  12   0   4      434.72      425.68     35.05 o 
  13   0   4      174.51      152.75     23.15 o 
  14   0   4        0.51        9.65     13.97 o 
  15   0   4       30.56       15.47     21.03 o 
  16   0   4      164.52      148.06     27.72 o 
 -19   1   4       98.37       89.61     26.54 o 
 -18   1   4       24.99       21.80     21.80 o 
 -17   1   4       38.75       32.54     17.46 o 
 -16   1   4      201.37      194.11     28.36 o 
 -15   1   4      174.54      164.94     23.92 o 
 -14   1   4       49.74       72.73     15.56 o 
 -13   1   4      110.95      101.23     16.91 o 
 -12   1   4      931.53      902.22     39.81 o 
 -11   1   4      899.32      966.44     37.18 o 
 -10   1   4      232.57      213.60     17.84 o 
  -9   1   4      384.48      399.47     20.32 o 
  -8   1   4       21.58       26.15      7.65 o 
  -7   1   4     3254.59     3241.25      6.32 o 
  -6   1   4      341.14      303.69     14.89 o 
  -5   1   4     3602.56     3510.35     45.50 o 
  -4   1   4      972.71      881.84      3.69 o 
  -3   1   4     1507.07     1505.21     27.62 o 
  -2   1   4     5408.64     5222.13      4.94 o 
  -1   1   4      767.28      709.59     18.85 o 
   0   1   4      675.02      536.71      3.04 o 
   1   1   4        0.09        4.46      3.51 o 
   2   1   4       13.01       17.86      5.22 o 
   3   1   4     1017.88      940.13     25.04 o 
   4   1   4      142.34      116.22     10.54 o 
   5   1   4        0.02        3.80      5.87 o 
   6   1   4      287.61      245.48     17.28 o 
   7   1   4       30.10       12.10      9.23 o 
   8   1   4       77.39       80.35     12.54 o 
   9   1   4       15.30       44.16      8.92 o 
  10   1   4       50.08       63.82     17.06 o 
  11   1   4       13.48        6.89     14.24 o 
  12   1   4       29.87       49.88     14.43 o 
  13   1   4      151.71       95.51     24.11 o 
  14   1   4        0.02       11.70     11.21 o 
  15   1   4        2.97       19.46     19.46 o 
 -18   2   4       46.55       15.85     22.29 o 
 -17   2   4      176.58      153.75     27.19 o 
 -16   2   4       82.24       78.10     21.72 o 
 -15   2   4       36.43       36.56     15.76 o 
 -14   2   4        1.63        9.06     12.77 o 
 -13   2   4      153.43      144.44     21.09 o 
 -12   2   4     1013.69      994.16     42.93 o 
 -11   2   4      114.52      142.56     18.62 o 
 -10   2   4        5.52       11.28      8.52 o 
  -9   2   4      699.14      709.70     28.62 o 
  -8   2   4      115.27      106.03     13.62 o 
  -7   2   4     1093.34     1059.92     31.37 o 
  -6   2   4     4314.24     4127.65      6.88 o 
  -5   2   4      671.65      664.78     21.83 o 
  -4   2   4       69.52       52.31      7.81 o 
  -3   2   4     1393.55     1162.14      4.89 o 
  -2   2   4     3014.71     2822.92     41.02 o 
  -1   2   4      863.98      849.19     23.10 o 
   0   2   4       90.98       90.02      8.97 o 
   1   2   4      474.03      556.74     18.83 o 
   2   2   4        1.58       10.34      5.25 o 
   3   2   4      910.77      921.57     26.27 o 
   4   2   4     5685.10     5598.15     65.07 o 
   5   2   4     4564.81     4544.11     63.40 o 
   6   2   4        2.07        7.58      7.58 o 
   7   2   4      264.10      241.01     19.86 o 
   8   2   4      311.34      333.94     23.72 o 
   9   2   4       32.67       24.00     12.42 o 
  10   2   4        6.67        4.82     11.39 o 
  11   2   4      133.67      126.74     20.37 o 
  12   2   4        0.53        0.00     12.76 o 
  13   2   4       64.17       45.52     20.29 o 
  14   2   4       25.46       28.24     20.88 o 
  15   2   4      310.01      305.42     36.12 o 
 -17   3   4        0.05       12.22     15.92 o 
 -16   3   4        0.02       15.46     15.46 o 
 -15   3   4       26.15       39.82     13.74 o 
 -14   3   4      956.71      855.18     44.82 o 
 -13   3   4       13.77        1.76     15.20 o 
 -12   3   4     1813.68     1810.88     60.71 o 
 -11   3   4      295.33      314.81     27.07 o 
 -10   3   4      209.04      230.06     22.18 o 
  -9   3   4      989.03     1036.70     37.84 o 
  -8   3   4      925.82      959.52     34.90 o 
  -7   3   4      144.32      139.69     14.79 o 
  -6   3   4      817.45      895.52     29.74 o 
  -5   3   4        0.10        6.54      5.50 o 
  -4   3   4     1674.25     1752.42     39.02 o 
  -3   3   4     1883.08     1667.23      6.12 o 
  -2   3   4      596.46      702.53     24.64 o 
  -1   3   4     1219.21     1139.10     30.28 o 
   0   3   4     1024.72      759.55    514.02 o 
   1   3   4      660.46      651.58     23.24 o 
   2   3   4      673.23      692.34     23.84 o 
   3   3   4      173.96      172.13     13.30 o 
   4   3   4        0.17        7.98      7.98 o 
   5   3   4      995.76      979.30     33.90 o 
   6   3   4      102.95      102.56     13.84 o 
   7   3   4      889.87      810.76     36.88 o 
   8   3   4       30.95       21.46     13.82 o 
   9   3   4       74.61       57.28     17.38 o 
  10   3   4      240.87      272.09     25.93 o 
  11   3   4       32.22       42.71     14.77 o 
  12   3   4      255.70      246.72     27.28 o 
  13   3   4      110.20      105.87     24.95 o 
  14   3   4       86.70       76.35     24.20 o 
 -16   4   4       96.20       67.12     20.29 o 
 -15   4   4        2.91       21.91     12.80 o 
 -14   4   4        4.35        0.00     14.07 o 
 -13   4   4      103.96      100.80     19.08 o 
 -12   4   4        9.04       13.11     13.11 o 
 -11   4   4      416.08      376.38     29.51 o 
 -10   4   4      109.33       82.92     19.97 o 
  -9   4   4      211.06      178.49     18.15 o 
  -8   4   4      446.59      420.50     27.12 o 
  -7   4   4      327.68      369.31     23.49 o 
  -6   4   4       17.30        6.73      8.79 o 
  -5   4   4      553.59      580.92     28.44 o 
  -4   4   4        6.97        4.16      8.84 o 
  -3   4   4      372.83      356.92     21.42 o 
  -2   4   4      556.60      506.03      8.02 o 
  -1   4   4      790.81      850.10     30.92 o 
   0   4   4       48.02       48.49      7.19 o 
   1   4   4      711.82      770.83     30.08 o 
   2   4   4     1735.82     1872.18     44.72 o 
   3   4   4      549.52      551.24     26.45 o 
   4   4   4        0.98       10.15      7.13 o 
   5   4   4       30.27       51.75     10.61 o 
   6   4   4        5.27       13.96     10.77 o 
   7   4   4       48.92       58.64     12.69 o 
   8   4   4      168.95      104.98     22.80 o 
   9   4   4        4.93        0.00     11.06 o 
  10   4   4       69.25       68.44     16.94 o 
  11   4   4        2.07        8.70     12.60 o 
  12   4   4      179.58      172.76     27.68 o 
  13   4   4        8.97       27.37     17.01 o 
 -14   5   4       40.92       19.57     17.12 o 
 -13   5   4       61.22       47.32     17.42 o 
 -12   5   4        3.13       11.67     10.65 o 
 -11   5   4       50.51       20.37     16.71 o 
 -10   5   4       80.48       66.12     15.57 o 
  -9   5   4       12.61        1.60     10.81 o 
  -8   5   4      246.84      254.38     22.98 o 
  -7   5   4      410.03      408.64     27.83 o 
  -6   5   4        4.87        2.90     10.86 o 
  -5   5   4      128.62      135.67     16.91 o 
  -4   5   4        0.04        6.68      9.72 o 
  -3   5   4      596.04      586.27     31.63 o 
  -2   5   4       35.64       37.46     13.06 o 
  -1   5   4      477.12      454.86     29.38 o 
   0   5   4     1580.22     1807.35     88.10 o 
   1   5   4       45.65       55.39     12.41 o 
   2   5   4      159.91      145.76     16.42 o 
   3   5   4        0.31       10.79      6.76 o 
   4   5   4        0.76       13.36      9.24 o 
   5   5   4      258.85      224.91     24.94 o 
   6   5   4        0.30        1.70     12.14 o 
   7   5   4       62.54       71.88     16.16 o 
   8   5   4       36.53       58.57     16.26 o 
   9   5   4      180.97      162.09     22.13 o 
  10   5   4        1.30        9.11     12.06 o 
  11   5   4        0.21       15.50     15.50 o 
 -12   6   4      106.08       94.86     19.05 o 
 -11   6   4       40.89       32.61     16.31 o 
 -10   6   4      192.60      149.21     23.41 o 
  -9   6   4       25.94       18.96     15.25 o 
  -8   6   4      299.38      305.26     27.96 o 
  -7   6   4        0.62        5.28      8.21 o 
  -6   6   4       58.34       48.24     16.80 o 
  -5   6   4     1008.05      931.34     45.49 o 
  -4   6   4       80.21       74.61     16.99 o 
  -3   6   4       14.96        6.65     10.36 o 
  -2   6   4       41.61       42.98     16.83 o 
  -1   6   4      339.51      326.52     28.01 o 
   0   6   4       65.64       62.48     11.45 o 
   1   6   4       47.34       64.42     16.27 o 
   2   6   4      178.91      232.48     21.78 o 
   3   6   4       32.83       36.47     12.77 o 
   4   6   4      142.50      127.90     23.24 o 
   5   6   4      463.91      396.25     34.66 o 
   6   6   4        6.32       10.73     10.30 o 
   7   6   4      134.17      172.01     24.32 o 
   8   6   4        0.04        4.67     17.78 o 
   9   6   4      174.04      215.49     25.80 o 
  -8   7   4        0.14       16.52     16.52 o 
  -7   7   4        7.61        2.06     14.07 o 
  -6   7   4        9.34       14.02     16.11 o 
  -5   7   4       79.09       14.92     14.92 o 
  -4   7   4       12.67       17.76     14.10 o 
  -3   7   4       28.19        1.95     15.79 o 
  -2   7   4      143.31      128.95     24.25 o 
  -1   7   4        2.88        9.98     11.79 o 
   0   7   4       14.16        3.74     14.40 o 
   1   7   4       44.79       71.48     16.07 o 
   2   7   4      127.20      133.01     24.34 o 
   3   7   4       57.35       37.78     16.31 o 
   4   7   4        1.28        0.00     16.05 o 
   5   7   4        0.02        6.79     16.26 o 
 -18   1   5        4.08        2.58     16.22 o 
 -17   1   5      336.07      336.49     35.81 o 
 -16   1   5       60.83       68.45     18.85 o 
 -15   1   5       40.07       31.71     15.12 o 
 -14   1   5      154.86      168.85     21.49 o 
 -13   1   5       73.90       69.83     16.35 o 
 -12   1   5        3.82        5.47      9.91 o 
 -11   1   5      518.06      527.01     29.06 o 
 -10   1   5       18.13       20.01      9.33 o 
  -9   1   5      325.31      288.01     19.25 o 
  -8   1   5      140.55      143.66     13.72 o 
  -7   1   5     1950.36     1620.49     36.61 o 
  -6   1   5       58.97       59.78      6.80 o 
  -5   1   5      158.33      143.05     11.24 o 
  -4   1   5     3225.22     3089.26     44.15 o 
  -3   1   5      476.30      455.27     17.18 o 
  -2   1   5      666.96      723.68     21.08 o 
  -1   1   5     3709.36     3304.20     45.16 o 
   0   1   5      650.25      487.72      5.24 o 
   1   1   5      161.43      137.54     10.54 o 
   2   1   5       13.88       10.87      5.92 o 
   3   1   5     2837.73     2693.79     46.59 o 
   4   1   5      503.69      512.42     22.27 o 
   5   1   5      723.91      705.08     27.91 o 
   6   1   5      112.21      115.16     13.45 o 
   7   1   5       18.00       18.87      9.43 o 
   8   1   5      649.88      692.47     33.12 o 
   9   1   5       33.97       44.69     12.89 o 
  10   1   5       19.08       14.73     14.08 o 
  11   1   5      261.87      295.67     26.45 o 
  12   1   5       37.22       24.37     16.55 o 
  13   1   5        0.64       19.85     11.44 o 
  14   1   5        0.66        7.28     15.01 o 
  15   1   5       61.94       74.13     19.52 o 
 -18   2   5       34.58       38.78     18.55 o 
 -17   2   5       39.17       45.72     18.78 o 
 -16   2   5       16.66       24.27     17.84 o 
 -15   2   5       32.78       54.32     15.15 o 
 -14   2   5       13.26       14.51     15.65 o 
 -13   2   5      637.54      643.25     36.39 o 
 -12   2   5       76.25       68.58     17.09 o 
 -11   2   5      279.87      279.17     22.87 o 
 -10   2   5      124.62      101.79     16.87 o 
  -9   2   5      459.65      454.07     24.13 o 
  -8   2   5        3.80       22.95      7.12 o 
  -7   2   5      465.68      421.30      5.47 o 
  -6   2   5       99.28      110.62     10.91 o 
  -5   2   5     1356.30     1327.70     32.79 o 
  -4   2   5     1217.51     1195.83     30.02 o 
  -3   2   5     1210.10     1015.53      3.71 o 
  -2   2   5      400.06      353.26      5.68 o 
  -1   2   5      957.57      921.58      3.55 o 
   0   2   5      572.17      558.71      6.60 o 
   1   2   5     2330.88     2446.47     43.84 o 
   2   2   5      740.18      699.70     24.61 o 
   3   2   5       55.32       50.16      8.86 o 
   4   2   5        7.87       14.06      6.30 o 
   5   2   5      354.56      301.70     19.16 o 
   6   2   5      117.78      103.07     14.83 o 
   7   2   5      198.16      155.79     18.78 o 
   8   2   5       84.63       84.27     14.86 o 
   9   2   5       50.73       33.15     15.56 o 
  10   2   5        0.52        3.41     11.49 o 
  11   2   5       72.05       78.83     18.44 o 
  12   2   5        6.37       12.35     15.26 o 
  13   2   5       11.46       20.21     16.13 o 
  14   2   5       47.34       48.17     17.03 o 
 -17   3   5       40.46       50.79     18.14 o 
 -16   3   5       15.54        6.81     15.22 o 
 -15   3   5       18.61       27.29     14.67 o 
 -14   3   5      673.48      676.66     42.23 o 
 -13   3   5      513.06      495.48     36.14 o 
 -12   3   5       37.81       25.89     12.95 o 
 -11   3   5        6.34        0.00     11.94 o 
 -10   3   5      442.89      487.01     30.14 o 
  -9   3   5      301.08      286.58     20.85 o 
  -8   3   5        0.02        7.85      8.97 o 
  -7   3   5        3.54        3.07      5.79 o 
  -6   3   5        4.21        2.81      7.20 o 
  -5   3   5      338.24      356.39     19.87 o 
  -4   3   5     1235.46     1119.48     32.68 o 
  -3   3   5     1012.04      974.52     30.39 o 
  -2   3   5      644.48      618.91      6.11 o 
  -1   3   5       32.36       30.52      7.00 o 
   0   3   5       57.46       40.54      4.40 o 
   1   3   5        0.40        2.59      5.17 o 
   2   3   5        4.75        7.72      6.11 o 
   3   3   5      241.41      230.05     17.19 o 
   4   3   5      178.16      179.99     14.94 o 
   5   3   5      427.53      457.80     24.82 o 
   6   3   5      734.51      757.06     34.75 o 
   7   3   5      914.12      788.55     38.07 o 
   8   3   5      875.56      823.68     40.69 o 
   9   3   5       11.96        0.00     13.44 o 
  10   3   5       14.44       47.82     13.67 o 
  11   3   5       15.22       42.43     13.56 o 
  12   3   5       46.01       39.28     19.30 o 
  13   3   5       71.91       51.68     20.49 o 
 -16   4   5      100.19      104.51     23.08 o 
 -15   4   5       29.10       24.32     17.65 o 
 -14   4   5        0.74        4.09     11.61 o 
 -13   4   5      114.79      135.58     21.14 o 
 -12   4   5       98.34       66.64     17.71 o 
 -11   4   5      272.33      260.00     25.32 o 
 -10   4   5      385.06      427.22     31.15 o 
  -9   4   5      526.30      508.16     28.53 o 
  -8   4   5      970.43     1002.21     42.20 o 
  -7   4   5      153.58      145.26     18.76 o 
  -6   4   5     1632.20     1746.97     49.57 o 
  -5   4   5      143.40      149.68     17.73 o 
  -4   4   5        0.10        7.85      6.75 o 
  -3   4   5      131.64      124.95     14.83 o 
  -2   4   5     1271.03     1332.22     40.09 o 
  -1   4   5       60.99       65.30     11.75 o 
   0   4   5      144.86      137.41    100.25 o 
   1   4   5      217.03      233.25     19.04 o 
   2   4   5     3292.33     3049.68     61.91 o 
   3   4   5      717.49      679.84     30.36 o 
   4   4   5      124.55      148.74     16.43 o 
   5   4   5        4.16        1.25      9.49 o 
   6   4   5      330.53      308.93     25.60 o 
   7   4   5      147.42      123.18     18.13 o 
   8   4   5      490.73      493.53     33.60 o 
   9   4   5        0.04        3.80     15.21 o 
  10   4   5        1.93       14.04     14.04 o 
  11   4   5        0.02       11.16     13.13 o 
  12   4   5       69.66       70.87     23.92 o 
 -14   5   5      124.21      142.55     23.96 o 
 -13   5   5        3.02        8.38     14.11 o 
 -12   5   5      110.56      107.67     19.03 o 
 -11   5   5       80.08       75.72     16.53 o 
 -10   5   5       89.96       86.41     17.64 o 
  -9   5   5       66.06       47.88     15.50 o 
  -8   5   5      601.31      560.74     36.28 o 
  -7   5   5      315.97      313.61     24.29 o 
  -6   5   5       12.19       30.16      9.21 o 
  -5   5   5      436.76      472.66     30.17 o 
  -4   5   5      108.35      101.65     15.16 o 
  -3   5   5        1.02        1.37      9.96 o 
  -2   5   5      586.22      636.96     33.94 o 
  -1   5   5        0.63       11.37     12.35 o 
   0   5   5      549.75      592.87     23.40 o 
   1   5   5        9.60       10.59      9.90 o 
   2   5   5      147.05      148.12     17.97 o 
   3   5   5        2.98        2.79     10.81 o 
   4   5   5      751.22      769.25     37.06 o 
   5   5   5       59.42       54.52     16.52 o 
   6   5   5        3.60       11.92     11.92 o 
   7   5   5       23.84       28.41     15.03 o 
   8   5   5        0.79       14.78     14.78 o 
   9   5   5       49.35        8.80     17.40 o 
  10   5   5      216.49      236.56     30.52 o 
 -11   6   5       35.88        6.19     17.23 o 
 -10   6   5      158.02      112.62     24.35 o 
  -9   6   5       63.49       54.54     17.60 o 
  -8   6   5        2.83        9.40     13.70 o 
  -7   6   5       71.99       62.47     16.65 o 
  -6   6   5        4.80       28.59     11.35 o 
  -5   6   5      131.66      138.99     19.41 o 
  -4   6   5      103.42      121.95     18.49 o 
  -3   6   5       33.13       29.57     16.46 o 
  -2   6   5      397.64      472.75     30.79 o 
  -1   6   5       78.79       66.30     14.32 o 
   0   6   5       19.21       53.58     11.28 o 
   1   6   5       11.05       13.52     11.08 o 
   2   6   5        1.82        6.60      8.57 o 
   3   6   5       35.54       23.73     12.67 o 
   4   6   5       81.29       67.89     15.69 o 
   5   6   5      211.27      212.57     25.67 o 
   6   6   5       51.90       33.92     17.79 o 
   7   6   5       75.07       78.58     18.96 o 
  -7   7   5      130.61      118.63     21.06 o 
  -6   7   5        6.33       14.15     11.18 o 
  -5   7   5       84.25       61.05     11.25 o 
  -4   7   5        4.65        9.99     16.98 o 
  -3   7   5      273.99      258.75     28.66 o 
  -2   7   5      139.44      116.07     19.35 o 
  -1   7   5      145.79      133.08     23.45 o 
   0   7   5       16.93       32.24     25.27 o 
   1   7   5       32.38       84.70     18.30 o 
   2   7   5      138.28      128.79     23.44 o 
   3   7   5      151.05      166.65     24.42 o 
 -18   0   6     1067.34      994.46     60.05 o 
 -17   0   6        8.83       23.39     23.39 o 
 -16   0   6      458.95      439.89     43.56 o 
 -15   0   6       14.52       17.31     17.31 o 
 -14   0   6     3479.83     3655.90     89.54 o 
 -13   0   6      214.49      189.88     23.96 o 
 -12   0   6       69.90       69.97     13.82 o 
 -11   0   6       11.79       19.77      7.79 o 
 -10   0   6     1187.68     1209.62     41.19 o 
  -9   0   6     2379.92     2474.15     54.64 o 
  -8   0   6     2521.07     2451.31     49.97 o 
  -7   0   6       15.11       22.49      6.65 o 
  -6   0   6       70.16       89.43     11.12 o 
  -5   0   6       40.35       56.78      9.27 o 
  -4   0   6     8553.91     8404.69     77.81 o 
  -3   0   6       41.92       66.09      7.70 o 
  -2   0   6      173.83      133.21     11.00 o 
  -1   0   6      156.90      146.29     11.81 o 
   0   0   6     1276.77     1310.89     41.15 o 
   1   0   6     6167.71     6523.06     72.14 o 
   2   0   6     2279.39     2003.95     43.85 o 
   3   0   6       45.21       49.50     11.33 o 
   4   0   6     1098.38     1167.89     36.42 o 
   5   0   6      212.61      198.31     17.88 o 
   6   0   6      493.86      503.18     27.36 o 
   7   0   6       79.54       75.18     15.75 o 
   8   0   6      543.31      595.00     33.87 o 
   9   0   6      122.77      115.80     20.31 o 
  10   0   6       96.98      127.15     20.33 o 
  11   0   6      257.09      283.45     28.00 o 
  12   0   6       20.00       21.97     19.16 o 
  13   0   6      138.65      155.09     23.31 o 
  14   0   6       27.04       45.89     18.73 o 
 -18   1   6       67.99       10.33     25.08 o 
 -17   1   6       25.48       11.91     18.24 o 
 -16   1   6      434.78      478.73     39.75 o 
 -15   1   6       96.66       84.35     19.87 o 
 -14   1   6      162.65      191.76     24.94 o 
 -13   1   6       31.28        9.40     15.37 o 
 -12   1   6      686.40      741.90     35.70 o 
 -11   1   6      248.73      257.90     20.62 o 
 -10   1   6      296.44      293.74     21.69 o 
  -9   1   6     1129.08     1186.69     37.38 o 
  -8   1   6      313.52      275.67     17.33 o 
  -7   1   6      182.69      156.21     13.26 o 
  -6   1   6       28.50       17.64      7.46 o 
  -5   1   6       84.51       58.35      4.19 o 
  -4   1   6        4.83        3.99      5.06 o 
  -3   1   6        0.68        3.21      5.36 o 
  -2   1   6     3537.95     3536.42     50.32 o 
  -1   1   6      143.74      150.19     11.78 o 
   0   1   6      206.30      149.78    107.18 o 
   1   1   6      990.79      933.95     29.00 o 
   2   1   6      765.51      704.46     27.13 o 
   3   1   6      187.82      204.44     14.71 o 
   4   1   6      136.98      155.09     13.31 o 
   5   1   6       57.23       67.05     10.77 o 
   6   1   6      454.82      445.95     26.35 o 
   7   1   6      350.19      317.59     24.68 o 
   8   1   6      472.11      483.25     29.51 o 
   9   1   6        1.94       20.50      8.81 o 
  10   1   6       62.58       49.30     14.66 o 
  11   1   6       79.97       89.42     18.81 o 
  12   1   6      103.13      110.76     23.18 o 
  13   1   6        1.53        4.49     14.16 o 
  14   1   6       19.48       19.69     13.87 o 
 -18   2   6       16.43       10.26     20.98 o 
 -17   2   6      199.97      169.17     26.13 o 
 -16   2   6        0.64        8.78     15.95 o 
 -15   2   6       83.75       64.65     21.77 o 
 -14   2   6       40.51       45.96     14.37 o 
 -13   2   6        2.11        8.35     12.19 o 
 -12   2   6        0.58        4.54     11.75 o 
 -11   2   6     2812.38     2740.74     66.36 o 
 -10   2   6     1207.26     1221.96     42.92 o 
  -9   2   6       18.40       16.21      9.84 o 
  -8   2   6       25.57       25.53      7.35 o 
  -7   2   6     1534.57     1528.05     40.10 o 
  -6   2   6      116.98       89.55      5.05 o 
  -5   2   6        0.27        5.86      5.86 o 
  -4   2   6        1.99        0.78      4.81 o 
  -3   2   6      935.05      814.22      4.44 o 
  -2   2   6     1166.28      932.73      5.05 o 
  -1   2   6     1821.78     1633.49     37.80 o 
   0   2   6     1190.62     1072.55      3.64 o 
   1   2   6      821.09      865.62     29.13 o 
   2   2   6        0.21        6.48      6.48 o 
   3   2   6       18.44        7.25      7.33 o 
   4   2   6      323.24      301.17      7.94 o 
   5   2   6      213.77      178.20     15.98 o 
   6   2   6       51.03       58.44     12.18 o 
   7   2   6      375.26      408.64     27.08 o 
   8   2   6      581.72      582.80     32.50 o 
   9   2   6       34.17       37.23     13.02 o 
  10   2   6      158.95      177.88     23.82 o 
  11   2   6      285.18      300.26     26.99 o 
  12   2   6       18.42       19.44     17.05 o 
  13   2   6        6.51        0.00     16.05 o 
 -17   3   6      298.54      299.20     34.85 o 
 -16   3   6       17.23       22.74     14.27 o 
 -15   3   6       11.67       57.21     14.19 o 
 -14   3   6        1.49       14.23     14.23 o 
 -13   3   6        3.34       10.95     10.95 o 
 -12   3   6       74.54       61.59     17.81 o 
 -11   3   6      413.90      458.27     30.14 o 
 -10   3   6      269.39      263.48     21.93 o 
  -9   3   6      627.12      625.92     31.76 o 
  -8   3   6      116.00      105.04     13.89 o 
  -7   3   6      262.92      275.64     20.29 o 
  -6   3   6       97.60      108.47     12.90 o 
  -5   3   6     1484.10     1453.28      7.63 o 
  -4   3   6       25.82       31.26      8.10 o 
  -3   3   6      319.91      319.37     20.05 o 
  -2   3   6       58.06       51.46      7.80 o 
  -1   3   6       87.08       80.27     10.83 o 
   0   3   6       96.11       93.29      8.43 o 
   1   3   6     1063.67      986.13     33.79 o 
   2   3   6       79.25       83.96     13.34 o 
   3   3   6      113.82      110.48     12.53 o 
   4   3   6       48.53       61.40     13.17 o 
   5   3   6     2893.04     2775.71     64.90 o 
   6   3   6      114.95      122.00     16.70 o 
   7   3   6       23.84       30.15     11.84 o 
   8   3   6      215.60      226.78     23.68 o 
   9   3   6      314.96      265.86     27.92 o 
  10   3   6      202.22      201.26     25.44 o 
  11   3   6       30.34        4.18     17.36 o 
  12   3   6       18.45       15.61     14.77 o 
 -15   4   6       50.87       87.13     18.53 o 
 -14   4   6       33.75        8.54     15.14 o 
 -13   4   6       35.55        5.94     19.11 o 
 -12   4   6        6.52        5.67     13.23 o 
 -11   4   6       49.48       62.75     15.32 o 
 -10   4   6       13.48       13.03      9.97 o 
  -9   4   6      427.57      439.52     30.17 o 
  -8   4   6      676.66      708.65     34.68 o 
  -7   4   6      156.79      153.96     17.68 o 
  -6   4   6       13.79       32.46     11.14 o 
  -5   4   6       44.29       51.03     12.06 o 
  -4   4   6      392.93      382.45     25.16 o 
  -3   4   6      337.69      290.01     21.56 o 
  -2   4   6      368.49      445.15     24.43 o 
  -1   4   6       16.31        7.77      8.62 o 
   0   4   6       62.80       56.24     38.68 o 
   1   4   6      520.05      514.13     26.81 o 
   2   4   6        8.64        7.14      9.18 o 
   3   4   6       36.26       32.04     11.35 o 
   4   4   6       86.10       81.26     13.69 o 
   5   4   6       35.23       49.82     12.63 o 
   6   4   6       46.87       29.97     13.44 o 
   7   4   6       61.63       60.72     15.65 o 
   8   4   6        6.59        3.52     12.68 o 
   9   4   6       19.76       11.63     14.24 o 
  10   4   6      140.57      121.59     21.66 o 
  11   4   6       74.10       22.47     20.21 o 
 -14   5   6       30.13        8.89     20.01 o 
 -13   5   6      167.95      148.56     25.50 o 
 -12   5   6       42.89       35.03     16.60 o 
 -11   5   6       14.84       11.87     14.54 o 
 -10   5   6      102.30      103.47     20.21 o 
  -9   5   6       11.98       12.58     10.96 o 
  -8   5   6      109.06       88.12     17.14 o 
  -7   5   6      113.21      131.68     20.44 o 
  -6   5   6      145.93      131.08     18.35 o 
  -5   5   6      656.14      728.29     37.61 o 
  -4   5   6        2.02        0.00     10.14 o 
  -3   5   6      117.38      138.80     20.00 o 
  -2   5   6      515.89      424.14     29.32 o 
  -1   5   6        5.53        8.74      9.49 o 
   0   5   6        0.07        0.77     18.95 o 
   1   5   6       78.68       69.14     14.40 o 
   2   5   6       95.51      103.72     15.05 o 
   3   5   6       57.18       70.84     12.01 o 
   4   5   6        0.12        2.98     11.07 o 
   5   5   6       30.58       36.08     14.80 o 
   6   5   6       27.08       35.25     13.24 o 
   7   5   6       33.19       51.40     15.20 o 
   8   5   6       99.20      128.85     19.14 o 
   9   5   6       11.41        8.82     14.83 o 
 -11   6   6        4.22       17.65     17.65 o 
 -10   6   6      226.07      231.86     24.87 o 
  -9   6   6        0.13        4.14     11.83 o 
  -8   6   6        0.96        5.95     10.30 o 
  -7   6   6       22.54       17.51     16.92 o 
  -6   6   6        1.47        5.80     11.01 o 
  -5   6   6      284.15      277.94     26.05 o 
  -4   6   6       30.33       22.93     16.80 o 
  -3   6   6       37.00        5.84     11.06 o 
  -2   6   6        0.76        9.75     12.51 o 
  -1   6   6        3.13       17.52     12.09 o 
   0   6   6      286.48      292.26     22.13 o 
   1   6   6        2.54        1.61     15.81 o 
   2   6   6       24.69       32.38     13.37 o 
   3   6   6      373.39      372.26     30.66 o 
   4   6   6       17.74       14.59     15.66 o 
   5   6   6       35.03       61.81     15.22 o 
   6   6   6       11.26       28.93     11.72 o 
  -4   7   6      114.10      106.70     23.05 o 
  -3   7   6      147.51      165.68     24.85 o 
  -2   7   6        0.02        4.56     15.11 o 
  -1   7   6        2.47        9.54     17.78 o 
   0   7   6        0.67       13.05     13.05 o 
 -18   1   7      137.27       93.57     27.77 o 
 -17   1   7      133.07      108.10     26.86 o 
 -16   1   7       31.70       27.95     19.09 o 
 -15   1   7      556.66      554.81     39.60 o 
 -14   1   7      189.89      154.17     24.38 o 
 -13   1   7       26.64       42.97     14.39 o 
 -12   1   7      123.99       82.94     16.35 o 
 -11   1   7     1506.90     1412.34     47.48 o 
 -10   1   7      987.69      977.41     37.50 o 
  -9   1   7      570.87      519.40     27.30 o 
  -8   1   7      285.58      324.17     19.45 o 
  -7   1   7        0.18        3.53      6.59 o 
  -6   1   7     2927.72     2705.14     51.69 o 
  -5   1   7       64.83       54.20     10.16 o 
  -4   1   7        5.23        0.77      6.27 o 
  -3   1   7      269.06      243.90     15.83 o 
  -2   1   7      594.25      528.65     12.64 o 
  -1   1   7     1011.48     1052.43     32.20 o 
   0   1   7      200.28      147.04    106.10 o 
   1   1   7      548.05      526.98     24.66 o 
   2   1   7       82.28       93.40     11.40 o 
   3   1   7        2.41        8.50      8.50 o 
   4   1   7     1686.61     1759.37     48.16 o 
   5   1   7        8.11       20.96      8.17 o 
   6   1   7      235.07      241.78     21.80 o 
   7   1   7      238.69      248.51     22.56 o 
   8   1   7      205.81      185.89     19.44 o 
   9   1   7      145.73      156.95     20.27 o 
  10   1   7        1.94       18.96     14.39 o 
  11   1   7      103.69      132.42     19.98 o 
  12   1   7       57.18       76.01     17.82 o 
 -17   2   7       95.90       75.69     19.54 o 
 -16   2   7       22.52       13.15     16.29 o 
 -15   2   7       22.77       20.40     13.81 o 
 -14   2   7       35.30       35.34     11.34 o 
 -13   2   7      437.26      456.02     32.40 o 
 -12   2   7      137.82      112.34     18.45 o 
 -11   2   7        0.91        8.31      9.66 o 
 -10   2   7      430.11      437.83     27.10 o 
  -9   2   7      852.75      917.14     35.50 o 
  -8   2   7     1061.31      984.07     10.13 o 
  -7   2   7        2.29        4.97      6.29 o 
  -6   2   7      282.06      225.88     17.35 o 
  -5   2   7       25.55        4.38      6.11 o 
  -4   2   7      172.25      161.70     14.50 o 
  -3   2   7       44.05       39.60      6.46 o 
  -2   2   7       73.00       53.83      8.84 o 
  -1   2   7       82.39       72.90     11.23 o 
   0   2   7      133.87      122.25      8.91 o 
   1   2   7      268.63      297.64     19.87 o 
   2   2   7      124.61      133.81     13.45 o 
   3   2   7       47.28       47.43     10.23 o 
   4   2   7       64.67       73.05     12.23 o 
   5   2   7       44.93       38.86     14.05 o 
   6   2   7      805.95      814.84     36.93 o 
   7   2   7        9.47        4.42     10.87 o 
   8   2   7       43.31       55.82     12.76 o 
   9   2   7        0.92        5.31     10.01 o 
  10   2   7      325.57      296.46     26.39 o 
  11   2   7        0.60       12.51     13.52 o 
  12   2   7        3.92        8.87     15.68 o 
 -16   3   7       40.52       38.84     20.83 o 
 -15   3   7       71.58       75.08     19.48 o 
 -14   3   7       81.68       62.06     19.68 o 
 -13   3   7        0.21        5.68      8.62 o 
 -12   3   7        5.56       18.92      8.23 o 
 -11   3   7       79.23       65.07     15.02 o 
 -10   3   7       19.53       23.52      9.92 o 
  -9   3   7      331.75      361.72     24.88 o 
  -8   3   7      562.37      580.39     31.06 o 
  -7   3   7      188.65      173.06     18.95 o 
  -6   3   7       15.00        1.03      7.74 o 
  -5   3   7       12.02        6.35      7.69 o 
  -4   3   7      166.89      117.59      4.57 o 
  -3   3   7      164.34      162.01     14.59 o 
  -2   3   7       79.95       59.16      6.07 o 
  -1   3   7      106.49       89.46     10.96 o 
   0   3   7      122.64       77.19      7.30 o 
   1   3   7     1151.67     1243.20     41.17 o 
   2   3   7      269.47      246.88     20.67 o 
   3   3   7      731.73      826.66     34.78 o 
   4   3   7      634.41      644.36     32.36 o 
   5   3   7       77.35       86.39     13.68 o 
   6   3   7        0.15        4.25     10.82 o 
   7   3   7       16.94       29.58     12.78 o 
   8   3   7        0.02       22.00     10.34 o 
   9   3   7       59.27       44.38     20.25 o 
  10   3   7        5.58        0.00     12.00 o 
  11   3   7       10.09       25.65     14.91 o 
 -15   4   7      244.32      285.73     33.28 o 
 -14   4   7      248.60      218.18     29.43 o 
 -13   4   7        3.03        0.00     15.93 o 
 -12   4   7      494.35      486.76     37.63 o 
 -11   4   7      405.63      462.27     33.68 o 
 -10   4   7       10.08       25.68     11.52 o 
  -9   4   7       25.28       27.61     12.51 o 
  -8   4   7      480.62      413.64     29.63 o 
  -7   4   7      171.41      179.10     19.11 o 
  -6   4   7      190.97      178.10     17.42 o 
  -5   4   7        0.24       14.65      8.61 o 
  -4   4   7       77.34       72.02     13.94 o 
  -3   4   7      213.36      209.06     17.57 o 
  -2   4   7     1008.97      964.83     36.87 o 
  -1   4   7      279.45      223.23      9.41 o 
   0   4   7       15.38        5.83      7.44 o 
   1   4   7      121.78      108.83     17.25 o 
   2   4   7        6.84        3.95     11.85 o 
   3   4   7      412.33      433.74     29.02 o 
   4   4   7        7.11        2.93      9.65 o 
   5   4   7       29.47       16.57     13.78 o 
   6   4   7       49.19       54.66     14.60 o 
   7   4   7      178.52      188.26     22.44 o 
   8   4   7      107.21       87.39     19.79 o 
   9   4   7        6.05       19.97     13.51 o 
  10   4   7        0.36       14.23     14.23 o 
 -13   5   7      225.18      205.92     29.56 o 
 -12   5   7       33.63       21.41     17.94 o 
 -11   5   7       70.84       59.48     19.42 o 
 -10   5   7      166.94      152.16     24.51 o 
  -9   5   7      257.86      283.63     28.30 o 
  -8   5   7        3.41        7.30      9.74 o 
  -7   5   7       23.18       39.14     11.30 o 
  -6   5   7      223.81      270.74     28.30 o 
  -5   5   7      701.63      881.55     41.45 o 
  -4   5   7      181.15      167.28     22.83 o 
  -3   5   7        3.07        9.62     11.16 o 
  -2   5   7      231.93      249.25     23.03 o 
  -1   5   7      241.07      223.60     22.18 o 
   0   5   7      322.30      322.72     18.06 o 
   1   5   7      100.15       63.81     17.43 o 
   2   5   7        3.32        9.40     11.49 o 
   3   5   7       12.21        6.42     12.14 o 
   4   5   7        0.10        4.85     10.92 o 
   5   5   7      257.64      307.44     25.20 o 
   6   5   7      206.58      227.06     25.98 o 
   7   5   7        3.24        0.00     14.87 o 
  -9   6   7      113.20      104.83     19.05 o 
  -8   6   7       81.19       99.00     19.84 o 
  -7   6   7      177.82      183.05     25.28 o 
  -6   6   7       17.95       22.69     14.10 o 
  -5   6   7        4.53        2.07     14.45 o 
  -4   6   7      103.73      148.24     26.68 o 
  -3   6   7       15.11       14.80     14.80 o 
  -2   6   7        7.55        9.98     13.85 o 
  -1   6   7       71.17       65.13     19.14 o 
   0   6   7      335.18      228.14    177.24 o 
   1   6   7       83.43       51.56     17.30 o 
   2   6   7        0.43        7.24     11.88 o 
   3   6   7        0.14        5.46     11.26 o 
   4   6   7       81.91       74.31     16.19 o 
 -17   0   8       81.93       86.28     24.36 o 
 -16   0   8        0.00       15.11     15.99 o 
 -15   0   8      119.81      148.72     22.37 o 
 -14   0   8      430.47      435.89     34.01 o 
 -13   0   8     1903.97     2098.86     65.54 o 
 -12   0   8       39.73       45.27     12.42 o 
 -11   0   8      120.23      171.41     16.17 o 
 -10   0   8      347.58      377.33     25.48 o 
  -9   0   8     2693.03     2794.01     60.90 o 
  -8   0   8      308.61      269.74     19.95 o 
  -7   0   8      832.87      755.52     31.20 o 
  -6   0   8        6.35        8.17      8.17 o 
  -5   0   8       32.51       26.29      9.72 o 
  -4   0   8      595.69      516.30     24.15 o 
  -3   0   8     2176.72     2257.19     49.08 o 
  -2   0   8      156.71      184.67     15.68 o 
  -1   0   8      969.05     1017.74     35.40 o 
   0   0   8      349.76      417.24     17.07 o 
   1   0   8     1679.97     1466.15      8.60 o 
   2   0   8      387.44      358.28     24.13 o 
   3   0   8      155.17      146.15     17.13 o 
   4   0   8        0.02        1.30      9.49 o 
   5   0   8      830.48      889.02     40.03 o 
   6   0   8      104.23      107.41     17.80 o 
   7   0   8       92.37       80.11     13.46 o 
   8   0   8       71.65       98.95     18.34 o 
   9   0   8      625.76      625.71     42.15 o 
  10   0   8        9.52        2.15     14.56 o 
  11   0   8       81.85       68.23     22.89 o 
 -17   1   8       20.59        4.59     16.61 o 
 -16   1   8       47.34       10.76     20.89 o 
 -15   1   8      512.17      484.31     39.76 o 
 -14   1   8      265.97      293.52     25.72 o 
 -13   1   8        8.35        6.50     11.04 o 
 -12   1   8       34.96       36.97     14.98 o 
 -11   1   8      968.38     1019.50     41.35 o 
 -10   1   8       36.08        1.22     12.43 o 
  -9   1   8      406.15      426.26     24.12 o 
  -8   1   8      164.41      145.89     16.97 o 
  -7   1   8     3002.01     2835.71     57.65 o 
  -6   1   8       16.30       17.61      8.57 o 
  -5   1   8      243.30      216.12     16.66 o 
  -4   1   8      209.05      225.09     17.14 o 
  -3   1   8      259.57      197.92     17.79 o 
  -2   1   8       52.43       54.07     10.18 o 
  -1   1   8      462.73      528.47     25.86 o 
   0   1   8        2.48        2.99      5.17 o 
   1   1   8       39.84       55.50      8.46 o 
   2   1   8        0.09        6.71      8.07 o 
   3   1   8      817.71      766.66     34.90 o 
   4   1   8       25.04       36.38     10.48 o 
   5   1   8       15.77       22.83      7.98 o 
   6   1   8       13.47       17.45     13.36 o 
   7   1   8       36.72       42.85     13.71 o 
   8   1   8        0.20       13.67     13.67 o 
   9   1   8      111.31      148.60     22.57 o 
  10   1   8       38.31       50.78     15.03 o 
  11   1   8        2.58        4.30     15.78 o 
 -17   2   8        0.17        4.72     16.91 o 
 -16   2   8      493.46      549.57     39.01 o 
 -15   2   8       75.85       71.51     21.66 o 
 -14   2   8       40.73       39.73     13.59 o 
 -13   2   8        8.93        5.21     12.42 o 
 -12   2   8      169.21      155.99     21.15 o 
 -11   2   8        0.08        7.31     10.67 o 
 -10   2   8       36.07       38.83     11.75 o 
  -9   2   8       41.64       28.40     11.32 o 
  -8   2   8       89.85       90.57     13.47 o 
  -7   2   8      270.75      262.32     20.08 o 
  -6   2   8     2982.07     2819.94     58.09 o 
  -5   2   8       22.77       22.52      8.28 o 
  -4   2   8      219.77      183.90     16.45 o 
  -3   2   8      647.88      470.66      8.88 o 
  -2   2   8      410.38      393.49     22.44 o 
  -1   2   8      210.66      191.79     15.81 o 
   0   2   8        2.03       19.66     20.68 o 
   1   2   8      107.84      115.31     14.92 o 
   2   2   8      147.14      158.20     15.96 o 
   3   2   8       72.29       53.60     10.98 o 
   4   2   8      612.76      587.96     31.44 o 
   5   2   8       23.96       34.59     12.35 o 
   6   2   8      367.57      368.01     28.62 o 
   7   2   8      577.67      629.38     36.83 o 
   8   2   8      130.43      155.18     20.90 o 
   9   2   8        0.85        3.84     14.41 o 
  10   2   8       40.96       46.54     15.58 o 
  11   2   8        7.51       30.36     10.97 o 
 -16   3   8        4.79       11.49     16.09 o 
 -15   3   8       92.28      143.12     21.94 o 
 -14   3   8      305.38      336.07     30.04 o 
 -13   3   8        0.32        7.55     11.02 o 
 -12   3   8      327.29      305.09     28.39 o 
 -11   3   8        8.00       11.51     12.29 o 
 -10   3   8       21.69       29.23     12.52 o 
  -9   3   8      690.99      648.08     34.65 o 
  -8   3   8     1002.95     1129.89     43.66 o 
  -7   3   8       20.89       17.72     11.29 o 
  -6   3   8        4.85       10.82      8.63 o 
  -5   3   8      220.12      211.04     19.14 o 
  -4   3   8     1520.22     1383.58      9.08 o 
  -3   3   8      173.35      209.45     19.13 o 
  -2   3   8      612.44      489.26      7.91 o 
  -1   3   8       84.10       89.30     13.74 o 
   0   3   8      679.35      612.74      7.74 o 
   1   3   8       74.20       69.29     13.02 o 
   2   3   8        4.90       18.09     11.60 o 
   3   3   8        0.98        6.70      9.78 o 
   4   3   8       43.15       29.53     13.13 o 
   5   3   8        2.66        2.96      9.25 o 
   6   3   8       70.19       93.52     13.28 o 
   7   3   8      216.54      176.28     21.81 o 
   8   3   8      118.89      107.30     18.34 o 
   9   3   8       68.62       50.61     17.49 o 
  10   3   8       51.15       72.58     15.19 o 
 -14   4   8       16.37       37.47     17.80 o 
 -13   4   8       95.90      113.18     24.57 o 
 -12   4   8       77.12      111.68     20.34 o 
 -11   4   8        2.94        7.65     15.71 o 
 -10   4   8       19.86        5.36     13.49 o 
  -9   4   8        0.09        3.32     13.65 o 
  -8   4   8      225.36      271.94     23.73 o 
  -7   4   8      156.91      175.98     20.06 o 
  -6   4   8       71.86       58.54      9.53 o 
  -5   4   8      576.55      626.78     32.89 o 
  -4   4   8        1.39        2.79      6.98 o 
  -3   4   8       83.26       69.79     15.36 o 
  -2   4   8      148.17      159.32     17.52 o 
  -1   4   8        0.23       10.77      8.24 o 
   0   4   8      151.65       86.49     72.12 o 
   1   4   8      152.45      143.28     19.37 o 
   2   4   8       28.73       43.94     10.68 o 
   3   4   8       50.23       28.78     14.47 o 
   4   4   8       18.17       28.28     10.17 o 
   5   4   8        0.60        9.87     11.95 o 
   6   4   8       19.48       19.04     16.25 o 
   7   4   8        0.64        9.20     11.66 o 
   8   4   8      186.90      160.57     26.79 o 
 -12   5   8      126.58      112.25     25.05 o 
 -11   5   8       18.38       44.71     14.30 o 
 -10   5   8        2.90        6.25     15.53 o 
  -9   5   8        0.36       13.89     14.49 o 
  -8   5   8        8.27       14.02     14.02 o 
  -7   5   8      663.05      620.04     40.61 o 
  -6   5   8       24.03        5.51     16.95 o 
  -5   5   8      174.14      138.56     23.09 o 
  -4   5   8        0.72       18.97     11.01 o 
  -3   5   8       37.75        8.29     14.19 o 
  -2   5   8       19.67       34.12      9.30 o 
  -1   5   8       37.21        8.02     11.17 o 
   0   5   8       71.09       86.89     16.74 o 
   1   5   8       19.55        6.55     12.41 o 
   2   5   8        5.46       18.41     10.66 o 
   3   5   8      173.99      173.92     20.88 o 
   4   5   8        0.24        3.57     11.91 o 
   5   5   8       68.29       57.78     16.14 o 
   6   5   8       67.02       69.70     17.39 o 
  -8   6   8       66.41       90.66     18.57 o 
  -7   6   8       38.95       39.52     15.12 o 
  -6   6   8       43.97        0.00     14.02 o 
  -5   6   8       15.26        4.27     16.50 o 
  -4   6   8       11.72       17.00     17.00 o 
  -3   6   8       89.16       62.25     16.41 o 
  -2   6   8      361.12      388.87     14.83 o 
  -1   6   8        5.00       19.17     16.10 o 
   0   6   8       55.52       33.12     32.62 o 
   1   6   8        0.07        5.59      8.47 o 
 -17   1   9        0.77        2.25     14.93 o 
 -16   1   9       43.37       52.81     18.01 o 
 -15   1   9       22.32       23.63     13.51 o 
 -14   1   9       22.53       61.58     15.10 o 
 -13   1   9      392.04      402.87     32.89 o 
 -12   1   9       13.26       19.82      7.63 o 
 -11   1   9        2.39       19.68     10.01 o 
 -10   1   9      884.03      921.18     38.09 o 
  -9   1   9       17.34       15.83      9.07 o 
  -8   1   9      287.39      268.98     21.38 o 
  -7   1   9        6.95        1.10     10.09 o 
  -6   1   9     1283.24     1371.79     41.33 o 
  -5   1   9       36.11       55.86     10.74 o 
  -4   1   9        4.66        4.08      7.83 o 
  -3   1   9      150.34      135.29     15.74 o 
  -2   1   9      232.37      209.04     17.84 o 
  -1   1   9      936.27      873.23     35.63 o 
   0   1   9       51.57       58.31      8.96 o 
   1   1   9       18.60       15.84     12.41 o 
   2   1   9      706.64      617.94      7.70 o 
   3   1   9        4.74        2.66      9.58 o 
   4   1   9        0.07        5.76      9.54 o 
   5   1   9        0.04        0.00     10.61 o 
   6   1   9       22.80       19.73     12.10 o 
   7   1   9        3.75       10.60     13.64 o 
   8   1   9       54.32       88.85     16.54 o 
   9   1   9      167.73      186.09     23.34 o 
  10   1   9       48.03       94.75     20.71 o 
 -16   2   9        4.40       28.43      9.47 o 
 -15   2   9       23.25       10.18     15.76 o 
 -14   2   9      189.94      212.06     24.52 o 
 -13   2   9        6.55        3.63     11.30 o 
 -12   2   9      180.44      202.23     24.05 o 
 -11   2   9       46.64       27.48     17.54 o 
 -10   2   9      279.14      315.71     23.65 o 
  -9   2   9        1.92        1.36      7.99 o 
  -8   2   9      316.51      342.20     25.27 o 
  -7   2   9      178.30      190.26     18.22 o 
  -6   2   9       41.97       57.98     11.24 o 
  -5   2   9       11.54        0.00     10.52 o 
  -4   2   9     1117.40      975.60     36.39 o 
  -3   2   9      404.46      338.97      7.44 o 
  -2   2   9        0.10        1.12      6.75 o 
  -1   2   9        0.94        5.91      8.54 o 
   0   2   9      283.47      348.35     17.03 o 
   1   2   9      580.15      678.95     32.82 o 
   2   2   9        5.36       10.67      8.27 o 
   3   2   9       16.76        4.17     11.14 o 
   4   2   9        5.61        1.41     10.37 o 
   5   2   9       53.07       65.54     15.28 o 
   6   2   9      137.06      137.76     21.04 o 
   7   2   9       35.54       44.27     16.95 o 
   8   2   9       11.61        5.71     14.19 o 
   9   2   9       17.73        5.94     14.30 o 
 -15   3   9       74.06       47.80     21.11 o 
 -14   3   9       32.86       26.75     16.85 o 
 -13   3   9      388.45      456.35     35.24 o 
 -12   3   9        7.67        3.65     13.66 o 
 -11   3   9       12.05       10.35     10.35 o 
 -10   3   9        5.30        8.08     11.76 o 
  -9   3   9       19.60       40.80     12.52 o 
  -8   3   9       96.40      108.76     16.38 o 
  -7   3   9      125.42      111.67     16.83 o 
  -6   3   9       80.81       63.07      5.98 o 
  -5   3   9       12.02        5.07     10.46 o 
  -4   3   9       10.45        2.42      8.90 o 
  -3   3   9      501.01      478.32     28.61 o 
  -2   3   9      170.96      184.50     19.88 o 
  -1   3   9       15.48       39.02      9.59 o 
   0   3   9      164.32      178.91     13.75 o 
   1   3   9       82.33       97.68     13.95 o 
   2   3   9      113.18      133.35     17.51 o 
   3   3   9       62.10       66.23     15.35 o 
   4   3   9        0.77       17.31      9.34 o 
   5   3   9        0.78       11.48      9.22 o 
   6   3   9       17.82       25.91     12.43 o 
   7   3   9        4.69        3.70     10.58 o 
   8   3   9       18.77       19.32     14.71 o 
 -13   4   9       14.88        2.17     13.97 o 
 -12   4   9       36.05       24.51     18.63 o 
 -11   4   9      491.41      435.09     15.74 o 
 -10   4   9      218.66      254.50     28.02 o 
  -9   4   9       52.25       39.10     16.06 o 
  -8   4   9       32.57       25.40     18.73 o 
  -7   4   9      203.47      153.86     11.09 o 
  -6   4   9       90.55       67.14      9.59 o 
  -5   4   9       20.42        6.09     10.95 o 
  -4   4   9       50.92       23.53     11.77 o 
  -3   4   9       30.04       23.21     12.11 o 
  -2   4   9       54.70       46.52     16.07 o 
  -1   4   9      373.31      395.35     10.41 o 
   0   4   9       19.94       18.62      8.72 o 
   1   4   9      223.05      280.40     25.25 o 
   2   4   9      263.77      245.35     26.18 o 
   3   4   9      286.28      284.04     27.34 o 
   4   4   9       94.01      132.91     21.30 o 
   5   4   9       32.75       10.54     13.60 o 
   6   4   9       24.72       12.91     16.30 o 
 -10   5   9       84.55      127.20     20.13 o 
  -9   5   9      573.25      624.48     42.12 o 
  -8   5   9       95.83      144.29     22.50 o 
  -7   5   9        1.61       29.19     12.10 o 
  -6   5   9       17.01       32.19     12.12 o 
  -5   5   9      275.62      308.64     25.81 o 
  -4   5   9        2.05        3.62     12.14 o 
  -3   5   9       51.46       45.10      8.30 o 
  -2   5   9       50.88       73.44     17.28 o 
  -1   5   9       14.28        1.70     13.12 o 
   0   5   9      219.89      266.56     20.65 o 
   1   5   9      349.80      308.86      9.29 o 
   2   5   9       15.50       24.88     16.47 o 
   3   5   9        0.05        7.17     14.17 o 
 -16   0  10        1.26       10.36     13.56 o 
 -15   0  10        5.03       15.40     14.47 o 
 -14   0  10      226.79      269.49     25.64 o 
 -13   0  10      175.97      195.75     19.89 o 
 -12   0  10       47.35       18.72     16.30 o 
 -11   0  10       59.81       39.42     16.24 o 
 -10   0  10        4.23       13.74      7.95 o 
  -9   0  10      328.12      296.29     23.26 o 
  -8   0  10      393.67      408.12     26.51 o 
  -7   0  10      367.46      375.50     26.02 o 
  -6   0  10     1591.17     1644.96     49.70 o 
  -5   0  10      811.78      862.52     35.10 o 
  -4   0  10     1224.53     1353.77     45.06 o 
  -3   0  10      468.44      547.24     29.91 o 
  -2   0  10        6.98       21.53      9.16 o 
  -1   0  10       10.10       10.56     10.39 o 
   0   0  10       74.27       66.08      9.68 o 
   1   0  10      166.56      125.80     13.12 o 
   2   0  10      660.59      709.04     37.41 o 
   3   0  10       89.89       75.78     16.86 o 
   4   0  10      305.75      397.31     29.88 o 
   5   0  10      199.68      156.56     14.29 o 
   6   0  10      105.50      153.92     24.10 o 
   7   0  10       73.74       81.63     17.54 o 
   8   0  10       28.85        0.00     18.61 o 
 -16   1  10      116.67      102.10     22.42 o 
 -15   1  10      120.62      162.38     19.71 o 
 -14   1  10        0.09        1.83     13.32 o 
 -13   1  10       15.72       23.89     12.12 o 
 -12   1  10       97.89      117.45     17.55 o 
 -11   1  10      163.91      171.91     19.29 o 
 -10   1  10      323.35      306.26     25.41 o 
  -9   1  10        2.20       11.94      6.77 o 
  -8   1  10       15.42       13.80      7.45 o 
  -7   1  10      189.40      187.36     18.52 o 
  -6   1  10      240.05      228.72     20.17 o 
  -5   1  10       55.32       59.17     11.77 o 
  -4   1  10        0.03        9.99      9.99 o 
  -3   1  10      144.47      139.50     18.06 o 
  -2   1  10       64.17       54.91     13.49 o 
  -1   1  10      200.10      205.46     19.62 o 
   0   1  10       88.41      106.03     16.06 o 
   1   1  10       12.16        5.55     13.02 o 
   2   1  10      103.30      132.34     17.95 o 
   3   1  10      148.91      171.13     20.48 o 
   4   1  10      204.32      238.74     25.93 o 
   5   1  10        1.67        0.00     12.55 o 
   6   1  10      333.89      317.23     30.49 o 
   7   1  10        0.21        3.89     13.88 o 
   8   1  10       18.39       14.13     17.29 o 
 -15   2  10       85.01       92.03     18.37 o 
 -14   2  10       29.00       38.51     12.78 o 
 -13   2  10       91.40      112.20     16.19 o 
 -12   2  10        8.92        6.75     12.99 o 
 -11   2  10      445.09      445.29     30.39 o 
 -10   2  10      611.88      556.78     33.19 o 
  -9   2  10        0.15        4.30      8.93 o 
  -8   2  10        0.59        0.00      8.74 o 
  -7   2  10        5.11        1.27      8.29 o 
  -6   2  10      443.18      409.17     26.36 o 
  -5   2  10      477.81      426.46      8.97 o 
  -4   2  10       70.79       71.39     13.93 o 
  -3   2  10       86.07       83.77     15.21 o 
  -2   2  10       86.10       78.01      7.65 o 
  -1   2  10      153.46      178.82     17.40 o 
   0   2  10       32.02       24.64      9.10 o 
   1   2  10      313.80      292.52     29.88 o 
   2   2  10       26.83       24.15     13.11 o 
   3   2  10        0.33       20.51     11.64 o 
   4   2  10        0.24        8.22     11.54 o 
   5   2  10       55.64       32.88     17.58 o 
   6   2  10       86.07       92.36     19.60 o 
   7   2  10        0.70        1.95     13.82 o 
 -14   3  10       85.58      117.81     18.70 o 
 -13   3  10      212.82      285.14     28.20 o 
 -12   3  10        4.11       16.84     16.84 o 
 -11   3  10       16.16       17.64      9.35 o 
 -10   3  10       21.13       25.22      9.70 o 
  -9   3  10        6.37       11.23     10.54 o 
  -8   3  10      103.95      132.40     19.28 o 
  -7   3  10      234.03      238.76     21.91 o 
  -6   3  10       82.33       69.24      7.36 o 
  -5   3  10       92.63       75.38      9.71 o 
  -4   3  10      196.66      126.51      9.04 o 
  -3   3  10      616.71      376.55      8.43 o 
  -2   3  10      408.92      409.63     27.31 o 
  -1   3  10        0.10        8.78      8.78 o 
   0   3  10       79.63       37.54     54.04 o 
   1   3  10      247.06      302.59     26.77 o 
   2   3  10       15.49       25.72     11.59 o 
   3   3  10       53.61       49.84     13.48 o 
   4   3  10       92.14       63.66     19.80 o 
   5   3  10      165.37      182.00     20.96 o 
   6   3  10       10.60       16.67      8.50 o 
 -12   4  10       64.66      109.40     15.81 o 
 -11   4  10       13.91       27.74     14.05 o 
 -10   4  10        4.67        5.68     15.19 o 
  -9   4  10        2.64        0.00     12.63 o 
  -8   4  10        0.06       13.50     13.50 o 
  -7   4  10       30.57       13.62      8.72 o 
  -6   4  10      463.65      387.02     11.84 o 
  -5   4  10        5.09       12.83     12.83 o 
  -4   4  10        1.12        4.67     10.66 o 
  -3   4  10       44.93       58.43     12.92 o 
  -2   4  10      135.56      142.77     19.02 o 
  -1   4  10       49.23       12.96      9.14 o 
   0   4  10       32.92       31.49     11.06 o 
   1   4  10       29.51       30.34     14.92 o 
   2   4  10        0.14        5.20     12.40 o 
   3   4  10      140.46      189.73     22.51 o 
   4   4  10       43.63       60.05     15.06 o 
  -8   5  10       32.79       20.97     20.97 o 
  -7   5  10      279.58      312.18     28.03 o 
  -6   5  10       16.91       50.38     16.68 o 
  -5   5  10       15.07       35.92     14.08 o 
  -4   5  10        1.73       11.04     14.32 o 
  -3   5  10       16.02        5.42     10.49 o 
  -2   5  10       20.77       21.50     11.67 o 
  -1   5  10       26.61       10.73     12.38 o 
   0   5  10        6.09        2.22      9.91 o 
 -14   1  11        0.10        5.46     13.15 o 
 -13   1  11       19.04       27.75     16.32 o 
 -12   1  11       12.77       22.97     14.22 o 
 -11   1  11      222.80      278.56     24.68 o 
 -10   1  11      145.21      158.75     17.41 o 
  -9   1  11       23.86       38.45     12.76 o 
  -8   1  11       96.73      175.08     20.92 o 
  -7   1  11        0.13        0.00      9.96 o 
  -6   1  11        2.90        1.41      8.58 o 
  -5   1  11       52.25       61.49     12.90 o 
  -4   1  11        0.48        9.40      8.29 o 
  -3   1  11      320.01      361.38     26.39 o 
  -2   1  11      204.09      270.72     22.90 o 
  -1   1  11      184.25      143.46     23.13 o 
   0   1  11       80.69       85.74     12.46 o 
   1   1  11       16.80       17.41     14.30 o 
   2   1  11        0.64       11.48      9.92 o 
   3   1  11       32.03       34.20     14.03 o 
   4   1  11       95.12      146.38     19.40 o 
   5   1  11        6.70       15.05     15.05 o 
   6   1  11        0.01        1.95     12.76 o 
 -13   2  11      230.88      276.91     26.68 o 
 -12   2  11       71.94       50.55     15.84 o 
 -11   2  11        0.10        4.97      9.44 o 
 -10   2  11        4.49        6.35     12.05 o 
  -9   2  11      141.07      151.24     17.32 o 
  -8   2  11        0.04        2.86      8.24 o 
  -7   2  11       30.37        0.00      9.27 o 
  -6   2  11        1.23        4.23      9.40 o 
  -5   2  11       14.40       19.63      9.90 o 
  -4   2  11       20.28       23.92     10.30 o 
  -3   2  11      388.70      447.62     30.15 o 
  -2   2  11       18.65       17.58     13.02 o 
  -1   2  11       38.42       24.10     13.21 o 
   0   2  11        2.03        8.25     19.48 o 
   1   2  11      308.23      365.81     29.54 o 
   2   2  11        9.61       18.34     11.38 o 
   3   2  11       13.11       20.79     14.65 o 
   4   2  11        0.30        0.00     13.13 o 
   5   2  11       65.79      113.33     18.90 o 
 -12   3  11      147.73      177.73     22.56 o 
 -11   3  11       87.98       61.62     17.02 o 
 -10   3  11        5.76        3.53     13.60 o 
  -9   3  11       11.13       38.38     12.91 o 
  -8   3  11      208.78      208.05     23.49 o 
  -7   3  11      121.02      117.57     19.36 o 
  -6   3  11       17.92        1.60     11.35 o 
  -5   3  11       33.27       33.48     11.64 o 
  -4   3  11        0.10        3.03     10.38 o 
  -3   3  11       16.28       13.17     13.17 o 
  -2   3  11       42.43       65.83     14.92 o 
  -1   3  11      107.44      128.23     19.00 o 
   0   3  11        4.99        7.71     14.87 o 
   1   3  11        5.36        5.15     12.12 o 
   2   3  11        8.91       12.13     13.63 o 
   3   3  11       52.92       46.54     19.22 o 
  -9   4  11       17.16       20.64     15.18 o 
  -8   4  11       24.83        7.25     14.33 o 
  -7   4  11       26.50       12.16     12.16 o 
  -6   4  11      391.05      400.33     31.10 o 
  -5   4  11        0.00       37.48     13.04 o 
  -4   4  11       41.78       72.83     21.20 o 
  -3   4  11        2.93       15.17      8.88 o 
  -2   4  11      219.31      281.76     24.88 o 
  -1   4  11        8.03       11.83     11.83 o 
   0   4  11       92.78      130.65     14.09 o 
 -13   0  12      108.69      105.47     20.78 o 
 -12   0  12      354.39      395.34     29.19 o 
 -11   0  12        1.29        1.55     10.96 o 
 -10   0  12      289.34      332.14     27.53 o 
  -9   0  12      125.65      156.07     19.36 o 
  -8   0  12      184.53      205.62     23.10 o 
  -7   0  12      711.28      752.51     36.75 o 
  -6   0  12      278.77      315.14     25.69 o 
  -5   0  12        0.58       10.48     12.06 o 
  -4   0  12        3.66       33.37     10.96 o 
  -3   0  12       60.38       62.66     16.38 o 
  -2   0  12        1.02       15.98     10.83 o 
  -1   0  12       46.76       73.85     19.44 o 
   0   0  12       71.70       81.72     11.92 o 
   1   0  12        0.92        3.46     10.89 o 
   2   0  12       89.31      110.98     16.72 o 
   3   0  12       44.96       32.04     15.23 o 
 -12   1  12       23.88       49.00     15.45 o 
 -11   1  12       37.42       55.22     15.32 o 
 -10   1  12      215.54      259.01     24.10 o 
  -9   1  12        0.45        6.11      7.18 o 
  -8   1  12        0.01        1.53     10.22 o 
  -7   1  12      172.03      193.62     22.03 o 
  -6   1  12      130.42      144.59     19.86 o 
  -5   1  12        4.09       16.34      7.16 o 
  -4   1  12       12.90        8.98     12.77 o 
  -3   1  12      395.84      463.47     30.24 o 
  -2   1  12       90.61       62.98     19.15 o 
  -1   1  12        2.60       25.98     11.68 o 
   0   1  12       93.68      119.53     14.13 o 
   1   1  12       34.03        5.20     17.09 o 
   2   1  12       57.61       76.61     15.15 o 
   3   1  12        5.26       13.83     13.83 o 
 -11   2  12       98.43      122.97     19.13 o 
 -10   2  12       62.77      104.05     17.42 o 
  -9   2  12       48.53       60.98     14.36 o 
  -8   2  12       38.83       31.34     11.06 o 
  -7   2  12       59.47       87.90     16.27 o 
  -6   2  12      110.71      134.87     19.07 o 
  -5   2  12       26.03       24.61     11.76 o 
  -4   2  12       37.43       29.52     12.65 o 
  -3   2  12       18.74       39.49     13.43 o 
  -2   2  12      108.83      120.84     22.21 o 
  -1   2  12        0.02        8.23     12.11 o 
   0   2  12      201.89      181.16    136.61 o 
   1   2  12        0.64       22.72     11.44 o 
   2   2  12       75.27      125.58     19.46 o 
  -9   3  12      530.96      492.26     34.25 o 
  -8   3  12      132.16      169.36     20.14 o 
  -7   3  12       14.11       20.04     12.27 o 
  -6   3  12        0.66        4.96     10.23 o 
  -5   3  12      138.26      196.93     18.93 o 
  -4   3  12       53.79       26.33     13.24 o 
  -3   3  12      192.22      200.05     22.42 o 
  -2   3  12        0.21       52.56     17.20 o 
  -1   3  12        6.34       27.63     10.96 o 
   0   3  12        0.60       10.59     10.59 o 
  -9   1  13        5.53       16.08     13.45 o 
  -8   1  13        3.18       27.18      8.52 o 
  -7   1  13      100.00      159.03     21.15 o 
  -6   1  13      100.71      133.96     19.57 o 
  -5   1  13       73.38       90.16     16.91 o 
  -4   1  13      110.09       81.62     19.26 o 
  -3   1  13      109.19      144.63     18.40 o 
  -2   1  13       48.76       76.44     16.41 o 
  -1   1  13       61.64      113.01     18.44 o 
  -6   2  13       13.47       16.47     12.47 o 
  -5   2  13       40.71       41.29     15.26 o 
  -4   2  13      154.91      210.35     22.33 o 
                                                 
